# Supplementary material for: iTRAQ-based proteomic analysis to identify the molecular mechanism of Zhibai Dihuang Granule in the Yin-deficiency-heat syndrome rats
Source: Chin Med. 2018 Jan 8;13:2. doi: 10.1186/s13020-017-0160-y (PMC5759191; doi:10.1186/s13020-017-0160-y)
Supplement: Supplementary file 2 — Additional file 2. All proteins quantified by three biological replicates. [file 13020_2017_160_MOESM2_ESM.xlsx]

## Sheet: repeat1 Quantitation
Protein accession	Protein description	MW [kDa]	calc.pI	Score	Coverage [%]	#Peptides	#PSMs	#Unique peptides	Z intensity	Y intensity	C intensity
A0A096MJ38	Protein Ifit1lb	55.093	6.54	2.85761	2.32558	1	1	0	83.9	122.2	93.8
A0A0G2JSI4	Protein Adgre5	99.321	8.18	5.6105	2.43632	3	4	3	89.6	125.9	84.5
A0A0G2JSL0	RCG63409	25.287	5	17.3271	16.8067	4	8	0	96.6	111.3	92.2
A0A0G2JSV6	Protein Hba2	15.275	8.31	69.9958	66.9014	8	18	1	90.9	77.6	131.5
A0A0G2JT95	RAT_ Uncharacterized protein	14.893	9.35	38.6768	21.4815	2	14	0	98.4	111.3	90.3
A0A0G2JUD2	Protein Sar1a	34.505	5.3	20.4654	12.7451	3	4	3	96.5	89	114.5
A0A0G2JUY3	RAT_ Uncharacterized protein	12.732	5.99	15.004	24.3478	3	4	1	110.6	114.2	75.3
A0A0G2JV24	Protein Thbs1	127.789	4.96	299.455	25.2604	25	170	23	113	103	84
A0A0G2JV42	RAT_ Uncharacterized protein	12.572	7.24	15.3177	23.4783	2	4	1	91.7	107.3	101
A0A0G2JW29	Protein Man1a1	82.111	6.34	4.49343	2.68097	2	2	2	90.8	106.4	102.8
A0A0G2JW60	Protein Utrn	391.833	5.33	18.3618	1.48949	4	4	4	88	97.5	114.6
A0A0G2JWB6	Protein Pxdn	165.323	6.99	81.4671	12.678	17	26	17	92.1	110.7	97.2
A0A0G2JWX0	RAT_ Uncharacterized protein	15.496	6.01	17.6176	14.1844	2	6	0	101.3	99.4	99.3
A0A0G2JX36	RAT_ Uncharacterized protein	13.218	5.39	6.37132	9.2437	1	4	0	97.8	104.9	97.2
A0A0G2JXP0	RAT_ Uncharacterized protein	12.885	8.19	4.43356	11.2069	2	4	0	103.9	100.3	95.7
A0A0G2JY98	RAT_ Uncharacterized protein	15.372	8.87	34.2933	32.8571	4	10	0	94.1	115.7	90.2
A0A0G2JYA4	RAT_ Uncharacterized protein	35.5	5.43	13.0884	11.0032	3	4	0	95.2	99.5	105.3
A0A0G2JYC4	Protein LOC100361907	44.549	7.52	41.8537	18.509	6	16	4	102.7	107.1	90.2
A0A0G2JYX2	RAT_ Uncharacterized protein	12.854	8.15	3.3841	9.32203	1	2	0	80.7	106.9	112.4
A0A0G2JZ38	Protein Fhod1	126.388	6.1	20.0203	3.45423	3	4	3	86.1	119.7	94.2
A0A0G2JZI2	Protein Eprs	169.753	7.44	6.2505	0.793651	1	1	1	96.9	79.8	123.2
A0A0G2JZN1	RAT_ Uncharacterized protein	10.299	5.87	7.67182	18.75	1	1	0	104.5	97.9	97.6
A0A0G2JZS9	RAT_ Uncharacterized protein	10.804	4.97	18.6566	23.7113	2	5	2	74.2	114.3	111.6
A0A0G2JZV7	RAT_ Uncharacterized protein	12.147	9.51	32.1792	33.3333	3	6	2	93	116.8	90.3
A0A0G2K0C1	Protein Ces2	62.127	5.97	19.6576	4.81283	2	5	0	106	104.1	89.9
A0A0G2K0N6	RAT_ Uncharacterized protein	10.746	7.12	38.1012	28.866	2	6	1	94.5	109.4	96.1
A0A0G2K161	Protein Epb4.1	96.796	5.45	17.4769	6.23557	5	5	4	92.4	109	98.5
A0A0G2K1A2	Protein Mpo	80.832	9.52	39.22	10.8635	8	10	6	114	96.1	89.9
A0A0G2K1L0	Protein Tnc	221.604	4.92	47.6815	5.84448	10	14	10	100.9	105.5	93.6
A0A0G2K2R5	Protein Efemp2	49.354	4.89	6.94605	4.51467	2	4	2	96.7	108.6	94.7
A0A0G2K332	RAT_ Uncharacterized protein	12.209	5.19	23.8188	20.5128	2	6	2	107.8	109	83.2
A0A0G2K3L5	RAT_ Uncharacterized protein	12.829	7.84	23.2677	20.8696	2	8	0	104.9	103.6	91.6
A0A0G2K3Z9	RAT_ Uncharacterized protein	22.15	8.4	3.21824	8.0402	2	2	0	91.3	95.4	113.4
A0A0G2K490	Protein Tnik	154.876	7.15	3.98674	0.808824	1	1	1	100.9	108.5	90.6
A0A0G2K4K2	RAT_ Uncharacterized protein	10.401	6.48	14.8708	35.4167	3	7	1	99.7	92.3	108
A0A0G2K516	Protein Stx11	33.23	6.65	4.40727	3.13589	1	1	1	111.3	87.3	101.4
A0A0G2K5D2	RAT_ Uncharacterized protein	13.544	9.17	38.4182	27.7778	3	10	1	90.7	127.7	81.6
A0A0G2K5D7	Protein Specc1	127.522	7.69	4.5071	0.780572	1	1	1	65.9	141.7	92.4
A0A0G2K6F2	Protein Csmd2	373.183	6.23	3.17359	0.349548	1	4	1	61.1	59	179.9
A0A0G2K7A5	Protein Col10a1	66.606	9.8	22.6493	2.64706	1	2	1	103.1	111.9	85
A0A0G2K7I1	RAT_ Uncharacterized protein	10.139	4.73	23.2935	35.4167	2	5	2	94.4	107.1	98.5
A0A0G2K7M2	Protein Rad23a	39.514	4.58	14.3889	7.45856	1	1	1	126.9	101.9	71.2
A0A0G2K7P6	RAT_ Uncharacterized protein	10.223	7.96	22.3	31.9149	3	6	1	89.1	104.7	106.2
A0A0G2K7X7	Oxidation resistance protein 1	93.604	7.25	247.773	28.6052	22	127	22	103.1	102.5	94.4
A0A0G2K828	RAT_ Uncharacterized protein	13.214	8.48	10.9848	18.4874	2	4	1	84.6	95.2	120.3
A0A0G2K896	Protein RGD1310507	76.671	6.96	93.6151	20.8571	14	28	13	56	75	169
A0A0G2K8W9	Protein Sptbn1	273.307	5.64	125.167	9.92366	22	28	18	99.1	96.3	104.6
A0A0G2K975	Protein RGD1564614	85.753	8.06	23.8849	6.80628	7	15	6	98.9	105.3	95.9
A0A0G2K980	RAT_ Uncharacterized protein	11.228	8.85	32.9857	33	3	13	2	94.1	107.6	98.3
A0A0G2K9C0	Protein Vasp	39.554	8.37	3.08014	2.93333	1	1	1	86.7	106.7	106.6
A0A0G2K9L2	Protein Tom1l2	57.911	4.82	2.9431	1.70455	1	1	1	87.9	92.8	119.4
A0A0G2K9Z5	RAT_ Uncharacterized protein	13.025	6.76	30.8606	29.661	3	8	1	87.3	125.2	87.4
A0A0G2KAH4	Protein Dock6	236.601	6.89	4.0341	0.662565	1	2	1	42.1	206	51.9
A0A0G2KB61	Protein Ppp1r13b	118.68	6.62	3.26551	0.737327	1	2	1	90.9	115.3	93.8
A0A0G2QC04	Protein Pls1	70.345	5.48	9.50066	3.49206	2	3	1	104.4	96.7	98.9
A0JPJ7	Obg-like ATPase 1	44.507	7.77	6.7967	4.54545	1	1	1	93.7	96.1	110.2
A1L1J8	Protein Rab5b	23.66	8.13	17.3339	13.9535	2	3	1	95	101.8	103.2
B0BN63	LOC681996 protein	38.08	5.53	4.45235	3.5503	1	1	1	99.9	101.6	98.5
B0BN65	"Family with sequence similarity 49, member A	37.305	6.01	15.5787	8.35913	2	3	2	89.6	107.4	103
B0BNE5	S-formylglutathione hydrolase	31.343	6.9	4.29354	4.25532	1	1	1
B0BNI5	Olfactomedin-like protein 3	45.932	6.57	19.2656	9.35961	4	7	4	95.1	107	97.9
B0BNN4	Complement factor properdin	50.539	7.9	44.1244	10.5376	4	13	4	101.7	109.8	88.5
B1H219	Dkk3 protein	38.713	4.58	11.6811	6.03448	1	2	1	91.8	101.5	106.7
B1H259	"Coagulation factor C homolog (Limulus polyphemus) (Predicted), isoform CRA_a	59.773	8.44	4.8824	1.99275	1	1	1	78	136.3	85.7
B1H260	F13b protein	75.034	6.42	42.653	11.649	8	15	8	106.2	99.7	94.2
B1WC02	CTP synthase	66.598	6.58	12.4662	4.90694	2	2	2	98.8	104.4	96.8
B1WC34	Protein Prkcsh	59.181	4.48	38.1551	11.0476	6	12	6	107.4	99.3	93.3
B1WC91	C1qtnf3 protein	35.021	7.39	39.052	12.5392	4	16	4	88.5	106.3	105.2
B2GUV9	Protein Exoc3l4	80.963	6.42	8.19551	2.21914	2	3	2	104.7	99.4	95.9
B2GUX5	5'-nucleotidase	33.788	5.47	24.0213	12.4579	3	4	3	96.1	101.9	102
B2GUZ5	F-actin-capping protein subunit alpha-1	32.889	5.69	30.9891	22.3776	4	6	3	92.9	105.3	101.7
B2GVB9	Fermt3 protein	75.575	7.08	175.016	40.1504	24	49	24	102.5	95.6	101.9
B2RYC9	Glucosylceramidase	57.455	7.39	3.19446	2.91262	2	2	2	86.3	123.1	90.5
B2RYL4	Armc6 protein	50.615	6.21	3.32735	2.13675	1	1	1	60.8	162.3	76.9
B2RYM1	Angiopoietin-like 6	50.885	8.54	4.8212	3.28228	2	3	2	82.2	125.4	92.4
B2RYM3	"Inter-alpha trypsin inhibitor, heavy chain 1 (Predicted), isoform CRA_a	100.526	6.86	155.521	23.6726	18	52	18	83.4	103.3	113.2
B2RZ77	"Dermatopontin (Predicted), isoform CRA_a	24.187	4.86	11.0817	9.40594	2	4	2	90.3	119.5	90.2
B2RZB5	Chromatin modifying protein 2A	25.118	5.97	2.8716	4.05405	1	1	1	89.8	103.6	106.7
B5DEH7	C1r protein	80.373	6.24	146.48	31.6832	19	44	18	100.9	103.8	95.3
B5DEN5	Eukaryotic translation elongation factor 1 beta 2	24.66	4.72	13.2344	14.6667	2	2	1	98.4	92.9	108.7
B5DF46	Phosphomannomutase	27.691	7.3	15.3878	18.1818	4	5	4	100.6	102.8	96.6
B5DFC3	Protein Sec23a	86.106	7.08	15.2917	3.79085	2	2	2	104.9	106.2	88.9
B5DFC9	Nidogen-2	152.88	5.47	15.8014	3.2235	4	4	4	94.9	116.4	88.6
B5DFI3	"Adaptor protein complex AP-1, sigma 1 (Predicted), isoform CRA_b	18.721	5.73	3.0222	10.1266	2	2	1	76	110.2	113.8
C0JPT7	Filamin alpha	280.32	6.04	336.925	20.6897	41	75	38	99.4	94.7	105.9
C0KUC6	LIM and senescent cell antigen-like domains 1 isoform E	44.352	7.84	3.19103	3.87597	2	2	2	86	104.4	109.6
C0M4B0	Matrix metalloproteinase 19	58.252	7.2	108.593	22.824	10	27	10	101	109.3	89.7
D3Z9K4	Protein Plekho2	53.974	5.2	3.41533	1.61943	1	1	1	134.5	77.9	87.6
D3ZAB3	RAT_ Uncharacterized protein	13.255	5.33	10.1705	13.4454	1	1	0	84.9	98.3	116.8
D3ZAF5	"Periostin, osteoblast specific factor (Predicted), isoform CRA_a	89.999	7.53	27.3875	9.87654	8	10	8	105.3	102.4	92.3
D3ZAN3	Alpha glucosidase 2 alpha neutral subunit (Predicted)	90.515	6.2	87.2311	16.9385	13	22	13	99.9	111.4	88.7
D3ZAP9	Glycerol-3-phosphate dehydrogenase [NAD(+)]	38.042	7.01	2.91045	3.4188	1	1	1	88	111.8	100.2
D3ZBB2	Protein LOC100361952	13.137	7.28	34.5067	33.3333	4	11	1	95.8	113.6	90.7
D3ZC54	RAT_ Uncharacterized protein	13.122	9.04	17.7145	15.3846	2	8	1	85.7	128.5	85.7
D3ZE00	RAT_ Uncharacterized protein	10.842	6.58	39.1625	27.551	2	12	0	94.7	114.3	91
D3ZEB1	Protein F8	251.032	7.3	40.8182	3.94329	9	16	8	91.1	119.1	89.8
D3ZEP5	RAT_ Uncharacterized protein	10.574	4.64	18.9645	18.5567	1	3	1	93.1	98.9	108
D3ZF46	Protein Sh2d1b2	15.3	8.06	5.7693	9.09091	1	1	1	122.5	73.6	103.9
D3ZFF8	RAT_ Uncharacterized protein	12.976	8.87	16.3496	42.735	4	7	4	173	58.9	68.1
D3ZFH5	Protein Itih2	92.311	6.7	123.321	18.6441	16	51	16	89.7	97.9	112.4
D3ZFU9	Protein Mylk	214.778	6.02	7.07057	1.42784	3	3	2	93.8	103.5	102.7
D3ZGB8	Protein Cilp	131.95	8.16	12.1877	3.80389	4	5	4	92.7	113.1	94.2
D3ZHA1	Protein B3gnt1	47.44	7.27	3.19674	4.33735	2	2	2	98.8	119.1	82.1
D3ZI16	"COP9 (Constitutive photomorphogenic) homolog, subunit 6 (Arabidopsis thaliana) (Predicted), isoform CRA_a	37.678	6.14	6.69745	4.36047	1	1	1
D3ZJ01	Protein RGD1307235	134.566	5.3	3.36231	0.985222	1	1	1	74.8	125.1	100.1
D3ZJF8	Protein Fcgbp	274.98	5.08	37.8863	3.67647	10	14	7	98.5	112.6	88.9
D3ZKG5	Protein Parvb	41.675	6.33	55.6367	15.8904	5	12	4	104.6	94.9	100.5
D3ZKG7	"Inositol polyphosphate-5-phosphatase F (Predicted), isoform CRA_c	127.181	6.98	2.76273	0.619469	1	3	1	100.7	95.9	103.4
D3ZMI0	Protein LOC100361444	22.34	8.27	4.38321	5.05051	1	1	1	81.1	77.6	141.3
D3ZMS7	RAT_ Uncharacterized protein	12.713	7.78	10.6967	20.8696	2	3	2	82.5	105.8	111.7
D3ZN03	Protein LOC100362751	11.755	4.59	4.5385	10.4348	1	1	0	90.6	97.8	111.6
D3ZN06	"CD248 antigen, endosialin (Predicted)	81.775	5.78	3.12606	0.91623	1	2	1	96.6	120.9	82.4
D3ZP82	"Lysyl oxidase-like 3 (Predicted), isoform CRA_a	83.575	6.95	7.55815	1.72414	1	1	1	74.2	163	62.8
D3ZPI8	"Complement component 8, gamma polypeptide (Predicted), isoform CRA_a	18.402	8.32	129.885	63.4146	9	39	9	97.4	111.5	91
D3ZQ25	Fibulin-1	78.019	5.16	143.221	20	12	48	12	104.4	110.1	85.6
D3ZQN7	Protein Lamb1	197.264	4.97	11.2926	1.8477	3	3	3	101.7	111.2	87.1
D3ZT94	Pituitary homeobox 3	42.024	5.8	48.496	23.8845	7	9	7	98.1	112.8	89.1
D3ZTE0	Coagulation factor XII	65.801	7.46	68.0294	17.8151	10	24	10	85.7	104.4	109.9
D3ZTX4	Protein Mgam	204.812	5.43	3.98082	0.557103	1	2	1	65	98.1	136.9
D3ZUQ1	Lipase	44.413	6.04	15.4452	11.8388	5	7	5	106.4	99	94.6
D3ZUU6	Protein LOC100912012	22.292	5.44	11.6662	12.8713	2	2	2	88.6	90.8	120.7
D3ZVB7	Osteoglycin (Predicted)	34.048	6.19	6.84079	6.04027	2	2	2
D3ZVD8	Protein Hdac6	125.798	5.86	2.95039	0.692641	1	1	1	63.3	102.4	134.3
D3ZVQ0	Ubiquitin carboxyl-terminal hydrolase	95.718	5.01	13.1611	4.54545	4	5	4	93.8	96.8	109.4
D3ZWD6	"Complement component 8, alpha polypeptide (Predicted)	66.23	5.96	239.052	35.4344	17	74	16	105.9	102.7	91.3
D3ZY96	Neutrophilic granule protein (Predicted)	19.369	8.02	14.4919	25	4	7	4	105.5	106.2	88.3
D3ZZ08	RAT_ Uncharacterized protein	13.183	7.12	27.3244	38.3333	5	7	3	94.6	107.7	97.6
D3ZZT9	Protein Col14a1	192.445	5.22	4.36267	1.05909	2	2	2	90.1	96.6	113.3
D4A0T9	Protein Adamts13	154.552	6.54	36.8544	6.80702	8	10	8	99.1	118.7	82.2
D4A111	Protein Col6a3	305.961	5.72	91.9047	6.77545	18	23	18	92.8	110.1	97.1
D4A1L2	Protein Nbeal2	300.694	6.44	7.62875	0.696226	2	3	2	78.2	105.2	116.6
D4A1V7	"MOB1, Mps One Binder kinase activator-like 1A (Yeast) (Predicted)	25.075	6.73	14.3147	13.8889	3	4	0	93.6	117.5	88.9
D4A269	RAT_ Uncharacterized protein	13.767	7.59	3.89245	11.1111	1	1	0	80.6	123.3	96.1
D4A388	Protein Papln	140.836	7.64	76.2786	11.5741	13	21	13	91.9	116.7	91.5
D4A3D1	Uncharacterized protein	11.138	7.94	11.2251	29.2929	2	2	2	92	92	116
D4A3E0	Protein Mmrn1	135.518	7.52	154.42	20.1653	24	49	24	95.5	117.6	86.9
D4A499	Protein Pinlyp	22.606	8.24	2.73495	7.07547	1	1	1	78.1	120	101.9
D4A4L6	RAT_ Uncharacterized protein	12.96	7.28	12.2204	15.3846	2	5	0	79.3	107.1	113.6
D4A526	Leukocyte cell-derived chemotaxin 2 (Predicted)	16.587	9.28	4.74077	11.2583	2	2	2	65.8	129.7	104.5
D4A5T6	Protein Arhgap6	82.16	6.37	3.27482	1.35685	1	1	1	93.7	102.4	103.9
D4A648	Protein Stk4	55.336	5.22	5.53036	3.90144	2	2	2	95.3	83.1	121.6
D4A678	Protein Spta1	279.902	5.03	18.7997	2.31788	4	4	4	88.3	115.9	95.8
D4A6C5	Protein Arhgap1	50.591	6.54	8.755	7.74487	3	3	3	89.3	103.8	106.9
D4A6K9	Active BCR-related gene (Predicted)	97.631	6.58	4.07624	1.04773	1	4	1	121.1	89.7	89.2
D4A7F6	Collectin sub-family member 10 (C-type lectin) (Predicted)	30.608	7.62	17.1189	11.9134	3	4	3	106.4	106.7	86.8
D4A7W8	Microfibrillar-associated protein 4	28.918	5.44	8.34308	5.05837	2	6	2	128.6	98.3	73
D4A8F2	Protein Rsu1	31.318	7.96	13.7603	14.8014	5	8	5	103.9	99.5	96.7
D4A8G5	Protein Tgfbi	74.706	7.5	33.5979	10.073	8	13	8	95.6	107.9	96.5
D4A8H8	Cytoplasmic FMR1 interacting protein 1 (Predicted)	145.164	6.9	6.75992	2.47406	3	3	0	92.9	96.8	110.3
D4AAI2	"Histocompatibility (Minor) HA-1 (Predicted), isoform CRA_b	123	6.13	33.4524	7.7957	8	9	8	98.4	100.1	101.5
D4ABX6	Protein Mmrn2	104.106	5.88	4.55502	1.17899	1	1	1
D4AC23	Protein Cct7	59.62	8	18.547	9.375	5	6	5	91.9	112.7	95.4
D4AC85	Protein Qpct	41.072	6.96	4.7093	3.8674	1	1	1
D4ACB8	"Chaperonin subunit 8 (Theta) (Predicted), isoform CRA_a	59.55	5.54	28.5004	17.1533	9	9	9	90.9	108.6	100.4
D4ACR1	Uncharacterized protein	13.705	7.81	43.5762	31.405	3	9	2	101.6	99	99.4
D4AD35	AP complex subunit beta	82.637	6.19	3.70488	0.947226	1	2	1	50.7	73.9	175.5
D4ADL1	RAT_ Uncharacterized protein	12.906	4.42	30.4875	29.1667	2	6	1	78.1	123.8	98.1
D4AED6	Protein RGD1307782	27.381	5.2	9.3131	7.11462	1	1	0	79.3	71.8	149
E9PSP1	Protein Pltp	54.417	6.62	119.652	21.7742	9	41	9	97.8	112.2	90
E9PU28	Inosine-5'-monophosphate dehydrogenase 2	55.78	7.28	4.51314	2.14008	1	1	1	103.8	100	96.2
F1LMM4	Protein Pkdcc	33.23	5.47	3.36411	4.09556	1	1	1	102.7	110.4	86.9
F1LNF0	Protein Myh14	228.775	5.55	25.7679	2.1	4	6	1	85.5	100.5	114
F1LNI3	Protein F5	218.782	5.38	284.856	13.4398	22	94	21	104.1	105.7	90.2
F1LP42	Hedgehog protein	45.444	8.6	10.5199	2.91971	1	3	1	91	117.9	91.1
F1LP69	Protein LOC297568	145.562	7.99	336.542	26.2712	32	140	9	94.1	99.1	106.8
F1LPW0	Protein Ighm	54.836	5.83	190.346	35.7576	17	108	16	113.9	106	80.2
F1LQ70	"Arachidonate 12-lipoxygenase, 12S-type	75.485	6.46	54.4095	19.1554	11	14	11	97.7	102.3	100
F1LQT4	Protein Cpn2	62.6	6.33	67.8167	22.3009	12	35	12	91.7	110.3	97.9
F1LR02	"Procollagen, type XVIII, alpha 1, isoform CRA_a	134.563	6.29	24.0738	2.746	3	4	3	106.2	113.2	80.6
F1LRA5	Lipid phosphate phosphatase-related protein type 2	115.743	8.97	3.93115	0.943396	1	2	1	102.2	101.9	95.9
F1LSS7	Protein Colec11	28.854	5.2	24.1828	17.3432	4	8	4	85	114.3	100.7
F1LTD1	RAT_ Uncharacterized protein	12.605	9.17	13.97	24.5614	3	4	1	90.5	99.9	109.6
F1LTJ5	Uncharacterized protein	262.948	5.99	96.4123	8.86076	18	25	18	97.1	109.3	93.6
F1LTN6	Protein Igkc	24.899	5.63	151.32	44.7368	8	50	0	107.2	96	96.9
F1LTQ2	RAT_ Uncharacterized protein	34.41	5.5	57.4512	11.3636	3	20	1	92.5	111.9	95.6
F1LUI5	Protein LOC100365438	13.833	6.52	9.56158	9.67742	1	3	0	82.9	98.6	118.5
F1LUM5	Protein Tubal3	42.805	6.02	48.6121	8.37696	3	12	1	86.3	111.6	102.1
F1LVL2	Protein Icoslg	34.827	6.16	8.81063	8.79479	3	4	3	71	84.3	144.7
F1LVL4	Protein LOC100363935	13.078	5.25	45.8813	28.5714	3	11	0	95.9	106.2	97.9
F1LVT9	Protein RGD1559575	95.196	6.55	13.0404	3.5545	2	2	1	86.9	98	115.1
F1LWD0	RAT_ Uncharacterized protein	11.913	8.46	21.2674	27.3585	2	4	2	92	123.5	84.4
F1LWS4	Protein LOC683745	65.822	6.55	123.224	26.6551	14	39	12	104.7	103.5	91.8
F1LYF1	RAT_ Uncharacterized protein	15.267	8.05	23.5829	24.2857	3	8	1	124.5	106.7	68.8
F1LYQ4	Uncharacterized protein	45.189	5.47	140.415	32.5926	13	64	13	104	109	86.9
F1LZ11	RAT_ Uncharacterized protein	14.058	8.91	37.72	38.7097	4	8	4	103.9	100.2	95.9
F1LZG3	RAT_ Uncharacterized protein	11.846	6.51	32.7465	23.1481	2	9	1	84	101.5	114.5
F1LZH0	Protein LOC100912707	13.602	7.99	12.0889	17.8862	2	3	1	107.8	93.9	98.3
F1LZY6	RAT_ Uncharacterized protein	10.476	4.72	17.2314	32.9897	2	4	1	91.4	110.6	98
F1M091	Protein Klk14	27.243	9.11	5.57643	8.4	2	2	2	71.3	116.8	111.9
F1M0B7	Protein LOC100361705	12.621	4.94	7.01336	13.7931	1	1	1	81.4	108.1	110.6
F1M0Q9	Protein Pm20d1	52.469	7.08	35.8381	8.47458	4	8	4	104.9	101.3	93.9
F1M0U4	RAT_ Uncharacterized protein	13.432	7.87	14.113	20.8333	2	3	2	88.2	112.9	98.8
F1M0X7	Protein Ckap5	218.42	8.12	4.15763	0.862069	2	2	2	92.4	91.3	116.3
F1M171	Protein RGD1311933	38.458	4.87	4.97428	5.95238	2	2	2	89.1	109.2	101.7
F1M1Q7	RAT_ Uncharacterized protein	14.568	5.29	26.114	22.3881	3	7	0	88.8	98.2	113
F1M1R0	RAT_ Uncharacterized protein	14.884	4.84	23.0935	21.3235	3	10	2	89.3	102	108.7
F1M3X3	RAT_ Uncharacterized protein	13.006	8.6	12.1747	29.9145	3	3	2	93	93.3	113.7
F1M403	Protein Ube2o	125.197	4.98	3.08645	0.966608	1	1	1	94.2	129.4	76.4
F1M4R1	RAT_ Uncharacterized protein	13.143	8.85	11.9477	15.6522	2	7	0	98.9	108.1	93
F1M5L5	RAT_ Uncharacterized protein	12.905	6.77	14.2272	25.641	2	2	1	82.1	89.5	128.4
F1M5X4	Protein LOC100362687	13.723	5.41	25.2856	34.6774	3	6	1	88.7	116	95.3
F1M6I7	Proteasome subunit alpha type	27.876	8.69	30.0137	15.6	3	10	1	108.4	106.1	85.4
F1M775	Protein Diaph1	140.32	5.54	2.92831	1.26482	2	2	2	89.7	90.2	120.1
F1M798	Metalloendopeptidase	111.577	7.08	8.90243	2.62626	3	3	2	88.7	122.6	88.8
F1M7I8	Protein RGD1565617	13.569	4.56	8.00727	12.9032	1	2	1	120.5	93.4	86.1
F1MAA7	Protein Lamc1	177.273	5.22	50.1223	5.91164	8	12	8	100	110.1	89.9
F1MAC0	Protein Ifi47	47.402	5.66	6.9292	6.66667	3	3	3	98	91.8	110.2
F1MAJ2	RAT_ Uncharacterized protein	138.003	6	5.23846	1.34707	2	2	2	108.8	94	97.2
F7FAY5	Protein LOC360919	70.279	6.57	16.9415	7.56844	5	6	5	71.8	120.8	107.4
F7FEM5	Protein Sbsn	69.398	7.15	161.704	47.2593	15	34	15	99.1	106.5	94.4
F7FHF3	Protein Serpinf2	62.252	6.8	44.3852	9.20578	5	15	5	98.5	100.8	100.7
F7FHP0	"Angiopoietin-like 3, isoform CRA_b	52.589	7.42	31.3289	20.2198	9	13	9	106	102.6	91.4
F7FMS0	Protein Mst1	83.091	8	34.3899	9.20162	6	13	6	89.1	106.7	104.2
G3V6G1	Immunoglobulin joining chain	17.773	5.34	26.3749	35.2201	5	16	5	96.9	109.3	93.8
G3V6H0	Protein LOC102555167	22.163	5.73	48.6244	34.3284	7	16	0	118.6	91.4	89.9
G3V6K6	Receptor protein-tyrosine kinase	134.809	7.03	3.09724	0.909843	1	1	1	63.6	90.3	146.1
G3V6X1	"Fibulin 2, isoform CRA_a	131.215	4.69	13.9286	2.7846	3	3	3	83	126.4	90.6
G3V7J5	Carboxylic ester hydrolase	63.542	6.09	39.4979	7.58377	4	9	3	92.1	105.9	102
G3V7L4	Protein Cdh16	90.035	4.6	4.1343	1.3253	1	1	1	98.3	108.7	93
G3V7P2	Fibrinogen-like 2	48.625	7.23	98.8404	24.7086	10	57	10	104.8	102.2	93
G3V7Q4	Protein Ptpn12	85.93	5.83	11.046	4.047	3	3	3	92.2	112.2	95.6
G3V852	Protein Tln1	269.504	6.2	935.498	45.5333	89	283	75	103.6	97	99.4
G3V8A5	Protein Vps35	91.669	5.44	23.9871	10.4271	8	8	8	88.5	102.8	108.6
G3V8D4	Apolipoprotein C-II (Predicted)	10.688	4.61	18.6769	18.5567	2	16	2	126.2	92.1	81.7
G3V8K8	Protein Proz	49.096	5.73	42.5296	10.2273	4	14	4	105.8	102.2	92.1
G3V8S9	Cathelicidin antimicrobial peptide	19.743	8.13	16.6081	19.4286	2	2	2	122.6	104.5	72.9
G3V928	Protein Lrp1	504.558	5.36	87.5413	4.26843	17	25	17	93.4	112.7	93.9
G3V9M6	"Fibrillin 1, isoform CRA_a	311.738	4.93	8.21695	0.940111	3	3	3	101.3	103.5	95.1
G3V9R2	Protein Cfh	140.139	6.77	494.011	40.6478	44	201	41	111	107.2	81.7
M0R3K9	Uncharacterized protein	21.822	7.77	19.6793	11.6505	2	3	0	92.4	92.7	114.9
M0R485	Protein Pglyrp2	47.071	7.59	113.675	31.954	12	43	12	102.9	104.2	92.9
M0R4Z4	RAT_ Uncharacterized protein	13.277	6.13	11.4306	9.32203	1	4	1	90	92.5	117.5
M0R590	Glyceraldehyde-3-phosphate dehydrogenase	35.791	8.03	115.387	44.7447	12	34	0	96.5	102.8	100.7
M0R5J4	RAT_ Uncharacterized protein	47.045	6.37	19.1227	8.06452	3	4	0	70.7	81.9	147.4
M0R5W6	RAT_ Uncharacterized protein	12.76	5.94	4.54027	13.7931	2	3	1	110	105.4	84.6
M0R6I2	RAT_ Uncharacterized protein	13.838	5.41	3.35067	9.6	1	1	0	81.7	109.1	109.2
M0R6K2	Protein Erbb2ip	157.922	5.97	7.35785	2.05237	3	3	3	93.3	98.1	108.6
M0R757	Elongation factor 1-alpha	50.076	9.01	26.2654	10.8225	5	9	0	94.7	94.6	110.8
M0R7A3	RAT_ Uncharacterized protein	12.591	5.08	7.59269	18.2609	2	3	1
M0R7M5	Protein LOC100911032	14.64	9.41	21.3362	15.1515	2	10	0	76.1	112.4	111.4
M0R7M8	Protein LOC100911918	37.191	8.63	8.14927	4.55927	2	3	0	91.2	92	116.7
M0R7Q2	RAT_ Uncharacterized protein	13.143	5.15	6.5922	16.2393	2	3	2	92.6	96.1	111.3
M0R8B5	Protein RGD1563231	12.924	4.56	17.2096	13.3333	1	2	1	79.2	98.5	122.3
M0R8B6	Protein Tubb1	50.384	5.11	186.493	37.6106	12	50	10	92.7	105.9	101.4
M0R8G6	RAT_ Uncharacterized protein	10.996	5.94	12.578	14.8515	1	3	1	93.3	123.7	83
M0R8T0	Protein RGD1564801	54.585	6.67	29.7169	10.8108	5	7	0	90.6	121.1	88.3
M0R9F4	RAT_ Uncharacterized protein	15.607	8.88	12.4314	17.9856	3	6	0	103.3	84.9	111.8
M0R9K1	Uncharacterized protein	50.937	5.38	7.60234	5.61555	2	2	0	98	96.6	105.4
M0R9U2	RAT_ Uncharacterized protein	10.838	9.03	21.4005	31.6327	3	8	2	105.2	94.1	100.7
M0R9Z7	RAT_ Uncharacterized protein	13.288	9.2	25.7268	29.1667	3	6	0	101.8	107.1	91.1
M0RA79	Protein LOC691828	10.952	7.94	40.3062	48.4848	4	10	4	95.6	103.8	100.7
M0RAV0	RAT_ Uncharacterized protein	10.123	7.12	21.1113	22.5806	2	10	1	89.4	130	80.5
M0RAZ1	RAT_ Uncharacterized protein	11.1	5.96	34.2805	47.0588	3	10	0	66.8	107	126.2
M0RBK4	RAT_ Uncharacterized protein	11.503	5.94	26.643	31.1321	2	5	2	77.9	133	89.1
M0RBL2	RAT_ Uncharacterized protein	12.821	7.84	28.8362	24.7863	2	12	1	91	92	117
M0RBP7	RAT_ Uncharacterized protein	12.776	6.51	6.61558	13.5593	2	4	1	90.3	121	88.7
M0RBV1	RAT_ Uncharacterized protein	45.063	4.88	100.235	22.3039	7	26	7	96.9	113.2	89.9
M0RC23	RAT_ Uncharacterized protein	11.188	7.39	28.9224	30.3922	3	13	0	109.5	104.9	85.6
M0RCI5	Protein Pla2g12b	21.618	6.83	5.27548	5.64103	1	1	1	109.1	99.3	91.6
M0RDF2	RAT_ Uncharacterized protein	11.176	7.93	16.398	35.3535	3	3	1	85.8	108.6	105.6
M0RDL2	RAT_ Uncharacterized protein	11.26	7.39	25.449	30.3922	3	12	1	91.4	129.1	79.5
M3ZCQ3	Protein LOC100910765	12.132	7.03	16.4402	29.7297	4	13	1	89.2	80.6	130.1
O08619	Coagulation factor XIII A chain	82.606	5.62	205.924	23.3607	16	59	15	104.2	108.9	86.9
O08628	Procollagen C-endopeptidase enhancer 1	50.153	8.06	45.5106	12.8205	4	8	4	84.5	108.7	106.8
O08730	Glycogenin-1	37.354	5.39	8.41389	9.30931	3	3	3	99.4	98.1	102.5
O08775	Vascular endothelial growth factor receptor 2	150.298	6.37	4.08529	0.893522	1	1	1	87.5	104.8	107.7
O08815	STE20-like serine/threonine-protein kinase	137.804	5.02	4.03521	0.746269	1	2	0	92.8	106.9	100.2
O35142	Coatomer subunit beta'	102.486	5.27	6.91985	2.76243	2	2	2	99.4	105.3	95.3
O35264	Platelet-activating factor acetylhydrolase IB subunit beta	25.565	5.92	2.87582	3.93013	1	1	1	81.8	98.2	119.9
O35276	Neuropilin-2	103.831	5.31	6.52907	2.59459	2	2	2	104.2	101.8	94
O35303	Dynamin-1-like protein	83.856	7.08	26.0559	8.07947	6	7	6	95.9	100.5	103.6
O35460	Angiopoietin-1	57.424	6.54	84.7491	21.1268	10	27	10	97.6	114.2	88.1
O35509	Ras-related protein Rab-11B	24.473	5.94	45.805	34.8624	8	13	1	105.9	93.9	100.1
O35568	EGF-containing fibulin-like extracellular matrix protein 1	54.56	5.11	74.9164	22.5152	7	27	7	100.9	109.8	89.3
O35763	Moesin	67.697	6.54	18.3488	7.10572	5	9	2	94.2	105.5	100.2
O35783	Calumenin	36.973	4.58	27.4976	18.0952	4	8	4	99.7	103.6	96.7
O35814	Stress-induced-phosphoprotein 1	62.53	6.8	30.6334	14.3646	9	11	9	91.7	104.7	103.7
O35824	DnaJ homolog subfamily A member 2	45.737	6.48	4.65572	3.64078	2	3	1	95.6	97.1	107.3
O54715	V-type proton ATPase subunit S1	51.09	5.52	4.90136	2.80778	1	2	1	97.3	103.1	99.5
O54735	"cGMP-specific 3',5'-cyclic phosphodiesterase	94.496	6.1	59.6181	14.4058	13	21	13	100.8	96.6	102.6
O55004	Ribonuclease 4	16.892	8.51	60.2153	55.102	6	13	6	92	116.9	91.1
O55156	CAP-Gly domain-containing linker protein 2	115.41	6.51	9.34313	2.29446	2	2	2	91.6	79.4	129
O70210	Chondroadherin	40.378	9.41	2.80134	2.23464	1	1	1
O70513	Galectin-3-binding protein	63.701	5.35	54.6852	18.2927	9	17	9	101.6	110.1	88.3
O70535	Leukemia inhibitory factor receptor	122.317	5.81	126.183	19.7621	21	38	21	91.2	107.4	101.4
O70593	Small glutamine-rich tetratricopeptide repeat-containing protein alpha	34.136	5.12	2.96218	3.82166	1	1	1	84.6	101.5	113.9
O88201	C-type lectin domain family 11 member A	36.365	5.44	67.002	31.0976	9	21	9	96.3	121	82.7
O88279	Slit homolog 1 protein	167.389	6.76	27.1824	5.42129	7	7	6	96.5	113.9	89.7
O88377	Phosphatidylinositol 5-phosphate 4-kinase type-2 beta	47.234	7.52	5.09199	3.60577	2	2	0	96.4	98.7	104.9
O88600	Heat shock 70 kDa protein 4	93.997	5.21	16.0484	5.35714	4	4	4	110	92.8	97.2
O88618	Formimidoyltransferase-cyclodeaminase	58.877	6.09	4.15047	3.32717	2	2	2	56.2	86.5	157.3
O89046	Coronin-1B	53.811	5.97	7.59384	4.54545	3	3	3	107	91.8	101.2
P00697	Lysozyme C-1	16.718	9.1	21.6149	17.5676	2	5	1	99.9	107.5	92.6
P00762	Anionic trypsin-1	25.943	4.89	8.48879	8.13008	1	1	1	78.8	124.2	97
P01015	Angiotensinogen	51.949	5.57	33.2111	12.9979	6	8	6	62.3	77.8	160
P01026	Complement C3	186.342	6.54	1205.88	53.9387	82	715	82	105.6	104.4	90
P01048	T-kininogen 1	47.745	6.52	89.8682	16.5116	7	34	4	64.3	79.6	156.1
P01237	Prolactin	25.736	5.6	6.18996	8.40708	2	2	2	88.2	104.2	107.6
P01681	RAT_ Ig kappa chain V region S211	11.94	7.93	13.0484	11.0092	1	2	1	103	85.6	111.4
P01836	"RAT_ Ig kappa chain C region, A allele	11.725	5.16	80.3272	43.3962	4	38	1	101.5	106.3	92.2
P01883	RAT_ Ig delta chain C region (Fragment)	22.408	8.66	9.2651	10.396	2	4	2	107	100.9	92.1
P01946	Hemoglobin subunit alpha-1/2	15.319	7.97	67.3699	66.9014	8	17	1	96.4	75.6	128.1
P02091	Hemoglobin subunit beta-1	15.969	8.07	79.9765	65.3061	9	28	3	90.8	69.3	139.8
P02650	Apolipoprotein E	35.731	5.27	220.485	46.4744	15	247	15	96.2	109.9	93.9
P02651	Apolipoprotein A-IV	44.429	5.22	558.478	78.0051	28	420	27	111.8	103.4	84.8
P02680	Fibrinogen gamma chain	50.6	5.96	70.4677	23.8202	10	30	10	68.3	111.3	120.4
P02764	Alpha-1-acid glycoprotein	23.56	5.91	13.9071	19.0244	5	8	5	36	69.8	194.1
P02767	Transthyretin	15.71	6.16	45.6185	41.4966	4	16	4	62.2	83.3	154.5
P02770	Serum albumin	68.686	6.48	434.362	55.9211	35	363	35	67.4	71.4	161.3
P04041	Glutathione peroxidase 1	22.292	7.87	24.0628	39.801	7	9	7	96.8	92.8	110.4
P04276	Vitamin D-binding protein	53.509	5.86	111.318	30.2521	13	54	13	104.5	82.3	113.2
P04638	Apolipoprotein A-II	11.432	6.65	39.9366	44.1176	5	40	5	98.2	75.6	126.2
P04639	Apolipoprotein A-I	30.043	5.74	346.664	64.8649	17	473	17	130.7	87.2	82.1
P04692	Tropomyosin alpha-1 chain	32.661	4.74	26.7192	15.1408	5	18	1
P04762	Catalase	59.719	7.5	9.04909	3.98482	2	2	2	104.2	102.9	92.9
P04785	Protein disulfide-isomerase	56.916	4.93	61.6955	21.2181	12	20	12	103.4	99.2	97.4
P04897	Guanine nucleotide-binding protein G(i) subunit alpha-2	40.473	5.45	30.1334	14.3662	4	6	3	106.4	95.4	98.2
P04906	Glutathione S-transferase P	23.424	7.36	14.9359	10.9524	2	3	2	110.4	90.1	99.5
P04916	Retinol-binding protein 4	23.205	5.99	19.9574	13.9303	3	10	3	82.2	87.3	130.5
P04917	Serglycin	18.566	4.55	4.31524	8.37989	1	1	1	88.6	132.5	78.9
P04937	Fibronectin	272.341	5.76	1159.36	41.2192	77	407	77	115.4	106.8	77.8
P05065	Fructose-bisphosphate aldolase A	39.327	8.09	22.1377	11.5385	3	5	1	60.8	79.1	160.1
P05369	Farnesyl pyrophosphate synthase	40.804	5.43	10.645	6.51558	2	3	2	93.2	100.4	106.4
P05370	Glucose-6-phosphate 1-dehydrogenase	59.338	6.38	35.3184	13.2039	7	10	7	99	98.6	102.3
P05371	Clusterin	51.342	5.71	194.502	34.6756	14	142	14	114.3	101.3	84.4
P05544	Serine protease inhibitor A3L	46.248	5.67	258.882	39.9516	15	115	4	101.7	99.6	98.6
P05545	Serine protease inhibitor A3K	46.532	5.44	212.96	37.7404	12	67	3	83.8	94.1	122.1
P05696	Protein kinase C alpha type	76.742	7.05	13.3772	4.6131	3	4	2	91.9	96.5	111.6
P05712	Ras-related protein Rab-2A	23.521	6.54	26.0451	17.9245	3	7	1	100.1	97.8	102
P05942	Protein S100-A4	11.769	5.12	6.37539	24.7525	3	4	3	105.6	91.5	102.9
P06238	Alpha-2-macroglobulin	163.682	6.29	30.7517	2.44565	4	16	3	61.1	79.7	159.2
P06399	Fibrinogen alpha chain	86.632	5.74	260.007	34.6547	25	114	25	75.2	106	118.8
P06757	Alcohol dehydrogenase 1	39.62	8.18	16.9039	13.5638	6	8	5	50.7	76.5	172.8
P06759	Apolipoprotein C-III	11.11	4.77	21.9859	19.802	1	12	1	94.1	95.2	110.7
P06761	78 kDa glucose-regulated protein	72.302	5.16	112.413	32.1101	17	36	15	102.7	100.6	96.6
P06765	Platelet factor 4	11.279	9.5	45.1804	42.8571	4	41	4	135.9	89.6	74.5
P06866	Haptoglobin	38.539	6.54	153.494	49.8559	18	60	18	58.5	76.1	165.4
P07092	Glia-derived nexin	44.035	9.69	90.642	28.9673	12	35	12	98.5	106.3	95.2
P07151	Beta-2-microglobulin	13.711	8	5.16992	10.9244	1	1	1	81.2	81.7	137.1
P07335	Creatine kinase B-type	42.698	5.67	79.5574	30.4462	9	12	7	102.3	102.2	95.6
P07756	"Carbamoyl-phosphate synthase [ammonia], mitochondrial	164.476	6.77	3.4973	0.8	1	1	1	70	71.9	158.1
P07808	Pro-neuropeptide Y	11.026	7.14	14.8029	21.4286	2	7	2	106.4	94.1	99.5
P07867	Hepatic triacylglycerol lipase	55.587	8.1	16.2684	10.1215	4	4	4	93	119	88
P08290	Asialoglycoprotein receptor 2	35.005	5.25	4.58284	5.31561	2	2	1	79.2	104.2	116.7
P08460	Nidogen-1 (Fragment)	35.639	4.74	11.0242	7.40741	3	5	3	111.6	103	85.4
P08494	Matrix Gla protein	12.029	9.14	9.48801	10.6796	1	2	1	80.3	118.9	100.8
P08644	GTPase KRas	21.642	6.77	8.41097	12.6984	2	2	1	72.6	145.7	81.7
P08649	Complement C4	192.042	7.33	911.931	41.2205	62	411	62	108.1	102.3	89.6
P08650	Complement C5 (Fragment)	8.976	8.9	8.76764	10.3896	1	4	1	129.1	89.5	81.5
P08661	Mannose-binding protein C	25.998	5.33	11.4719	12.2951	3	3	3	111.5	89.6	99
P08699	Galectin-3	27.184	8.57	4.78042	4.19847	1	1	1	95.3	109.7	95
P08932	RAT_ T-kininogen 2	47.673	6.35	119.406	23.2558	10	62	4	70.9	80.9	148.3
P08934	Kininogen-1	70.889	6.8	194.822	30.9859	18	102	15	115.2	100.8	84
P09006	Serine protease inhibitor A3N	46.622	5.47	286.184	53.5885	19	94	17	96.5	107.6	95.9
P09034	Argininosuccinate synthase	46.467	7.78	26.2065	11.8932	6	13	6	51.9	78.4	169.7
P09456	cAMP-dependent protein kinase type I-alpha regulatory subunit	43.068	5.35	12.9246	9.44882	4	4	1	100.7	90.1	109.3
P09495	Tropomyosin alpha-4 chain	28.492	4.69	72.8847	32.2581	10	49	4	98.1	86.9	115
P09527	Ras-related protein Rab-7a	23.489	6.7	22.508	26.57	5	5	5	110.3	89.3	100.4
P09650	Mast cell protease 1	28.599	9.5	4.57244	8.07692	2	2	2	99.3	112.2	88.5
P09811	"Glycogen phosphorylase, liver form	97.421	7.2	25.7914	9.29412	8	11	5	102.2	103.1	94.8
P0C1X8	AP2-associated protein kinase 1	103.697	6.51	4.08661	0.935551	1	1	1	96.2	91.8	112
P0C219	Sarcolemmal membrane-associated protein	98.163	5.22	4.84497	1.6317	1	1	1	75.2	84.2	140.6
P0C643	RAS guanyl-releasing protein 2	69.247	7.68	38.4772	13.6513	8	10	8	99.9	93.3	106.8
P0CAX5	Oligophrenin-1	91.781	7.65	10.4992	4.48878	3	4	3	88.7	109.1	102.2
P10354	Chromogranin-A	51.993	4.73	6.83744	2.36052	1	1	1	117.1	100.7	82.2
P10760	Adenosylhomocysteinase	47.507	6.54	30.8228	15.5093	7	8	5	73.9	91.8	134.3
P10959	Carboxylesterase 1C	60.136	5.73	69.8147	21.1293	9	19	8	51	70.6	178.4
P10960	Sulfated glycoprotein 1	61.084	5.25	26.5049	11.1913	7	19	7	102.9	111.8	85.2
P11232	Thioredoxin	11.666	4.92	7.04313	20.9524	2	2	2	102.4	99.9	97.7
P11442	Clathrin heavy chain 1	191.477	5.72	48.8476	6.92537	11	12	11	88.4	97.9	113.7
P11517	RAT_ Hemoglobin subunit beta-2	15.972	8.79	45.0852	55.102	8	20	2	73.7	109.1	117.2
P11598	Protein disulfide-isomerase A3	56.588	6.21	4.13607	3.56436	2	2	2	97.4	98.9	103.7
P11884	"Aldehyde dehydrogenase, mitochondrial	56.453	7.05	3.30164	1.54143	1	1	0	56.6	73.7	169.7
P11980	Pyruvate kinase PKM	57.781	7.06	118.16	34.6516	17	38	2	106.4	97.9	95.7
P12346	Serotransferrin	76.346	7.28	315.592	47.2779	31	143	30	43.1	69.1	187.8
P12369	cAMP-dependent protein kinase type II-beta regulatory subunit	46.094	4.98	38.2072	13.2212	4	7	3	91.2	97	111.9
P12785	Fatty acid synthase	272.478	6.39	23.2085	3.19361	9	9	9	72.8	95.5	131.7
P12928	Pyruvate kinase PKLR	62.162	6.92	11.3396	4.87805	3	4	2	81.1	113.9	105
P13444	S-adenosylmethionine synthase isoform type-1	43.67	5.95	22.0298	7.55668	2	3	1	84.3	99	116.7
P13635	Ceruloplasmin	120.764	5.58	331.359	29.3673	30	178	29	109.1	101.3	89.6
P13676	Acylamino-acid-releasing enzyme	81.331	5.73	31.7849	10.6557	7	8	7	95.5	106.5	98
P13721	"Beta-galactoside alpha-2,6-sialyltransferase 1	46.702	8.73	4.10874	2.48139	1	1	1	88.8	99.5	111.7
P13832	Myosin regulatory light chain RLC-A	19.883	4.81	20.4219	27.3256	4	5	0	90.1	87.4	122.5
P14272	Plasma kallikrein	71.227	8.07	105.866	21.6301	14	37	14	106.4	97.4	96.2
P14423	"Phospholipase A2, membrane associated	16.283	8.94	10.3118	10.274	2	7	2	110.8	117	72.1
P14480	Fibrinogen beta chain	54.201	7.78	187.481	44.4676	20	58	19	69.6	109.3	121
P14630	Apolipoprotein M	21.499	6.09	67.3902	28.9474	7	30	7	101.8	111.2	87
P14841	Cystatin-C	15.427	9.22	3.73809	11.4286	2	2	2	80.3	83.4	136.3
P15083	Polymeric immunoglobulin receptor	84.745	5.2	2.78146	1.56047	1	1	1
P15178	"Aspartate--tRNA ligase, cytoplasmic	57.09	6.44	19.6003	14.1717	6	6	6	83.8	104.5	111.7
P15473	Insulin-like growth factor-binding protein 3	31.659	8.29	8.89473	9.93151	3	3	3	95.2	109.2	95.6
P15800	Laminin subunit beta-2	196.347	6.79	3.74256	0.610772	1	1	1	82.9	118.7	98.4
P16086	"Spectrin alpha chain, non-erythrocytic 1	284.462	5.33	87.0681	8.41424	19	20	19	96.6	97.7	105.7
P16296	Coagulation factor IX	51.775	5.3	59.0505	16.2338	8	21	8	108	112.3	79.8
P16310	Growth hormone receptor	71.191	4.83	9.32461	4.70219	3	3	3	95.9	109.8	94.3
P16391	"RAT_ RT1 class I histocompatibility antigen, AA alpha chain	41.804	5.44	22.2377	8.89488	3	6	0	89.6	110.5	99.9
P16617	Phosphoglycerate kinase 1	44.51	7.9	6.07883	5.51559	2	2	0	102.5	92.6	104.9
P16636	Protein-lysine 6-oxidase	46.529	8.32	6.58004	4.86618	1	1	1	89.6	110.8	99.6
P17164	Tissue alpha-L-fucosidase	53.452	6.24	4.28216	2.38095	1	1	1	89.4	138.3	72.3
P17220	Proteasome subunit alpha type-2	25.91	7.43	48.6234	31.6239	7	11	7	99.7	96.6	103.8
P17246	Transforming growth factor beta-1	44.301	8.53	47.1877	23.8462	10	21	9	96	114.9	89
P17475	Alpha-1-antiproteinase	46.107	6.07	180.059	43.7956	17	80	17	64.9	71.3	163.9
P17945	Hepatocyte growth factor	82.851	8.16	18.0254	3.2967	2	3	2	92.2	115.6	92.2
P18292	Prothrombin	70.367	6.71	343.432	41.0049	26	188	25	107.4	107.5	85.1
P18418	Calreticulin	47.966	4.49	34.9723	14.9038	7	17	6	108.6	100.9	90.6
P18420	Proteasome subunit alpha type-1	29.499	6.61	78.7155	36.1217	9	26	9	104.2	103.7	92.1
P18421	Proteasome subunit beta type-1	26.462	7.36	48.2797	19.1667	4	14	4	97.1	107.6	95.4
P18422	Proteasome subunit alpha type-3	28.401	5.44	52.4093	28.2353	7	14	7	99.9	99	101.1
P18424	Phosphatidylcholine-sterol acyltransferase	49.695	6.52	116.018	20.9091	7	34	7	107	106.6	86.5
P18757	Cystathionine gamma-lyase	43.577	7.96	18.0696	14.3216	5	5	1	72.3	90.7	137
P19627	Guanine nucleotide-binding protein G(z) subunit alpha	40.854	7.61	31.7439	10.9859	3	6	3	100.4	102.6	97
P19686	Guanylate cyclase soluble subunit alpha-3	77.517	7.06	7.16142	3.04348	2	2	2	78.3	89.3	132.5
P19939	Apolipoprotein C-I	9.854	9.09	22.9526	28.4091	3	20	1	91.3	69.6	139
P19999	Mannose-binding protein A	25.292	7.62	24.4671	17.2269	5	7	5	100	101.9	98.1
P20059	Hemopexin	51.318	7.65	177.106	44.3478	18	111	18	51.6	71.4	177
P20417	Tyrosine-protein phosphatase non-receptor type 1	49.643	6.16	16.8698	13.1944	5	5	5	86.7	104.6	108.8
P20595	Guanylate cyclase soluble subunit beta-1	70.412	5.4	21.5964	7.43134	4	4	4	94.2	94.9	110.9
P20650	Protein phosphatase 1A	42.39	5.36	5.808	5.49738	2	2	1	83.3	125.4	91.3
P20651	Serine/threonine-protein phosphatase 2B catalytic subunit beta isoform	59.076	5.91	5.22982	2.28571	1	2	0	72.4	133.3	94.3
P20673	Argininosuccinate lyase	51.517	6.4	15.5985	7.59219	4	5	4	64.9	94.6	140.4
P20759	RAT_ Ig gamma-1 chain C region	35.923	6.89	102.611	24.5399	6	36	3	94.5	103.5	102
P20760	Ig gamma-2A chain C region	35.163	7.68	167.085	44.7205	11	58	8	96.2	90.7	113
P20761	Ig gamma-2B chain C region	36.474	7.64	96.5243	15.3153	4	35	4	102.2	81.7	116.2
P20762	RAT_ Ig gamma-2C chain C region	36.548	8.22	38.5904	16.4134	5	17	0	102.8	96.9	100.3
P20767	RAT_ Ig lambda-2 chain C region	11.311	5.99	74.2343	72.1154	6	26	6	101.5	97.6	100.9
P21670	Proteasome subunit alpha type-4	29.479	7.72	37.1072	27.5862	8	25	8	104.6	109.9	85.5
P22985	Xanthine dehydrogenase/oxidase	146.149	7.25	6.53739	2.02855	3	3	2	77.5	103.9	118.6
P23593	Apolipoprotein D	21.621	5.02	39.9606	25.3968	4	10	4	112.1	94.3	93.7
P23680	Serum amyloid P-component	26.159	5.69	37.8235	21.0526	5	14	5	100	108.7	91.3
P23764	Glutathione peroxidase 3	25.409	8.12	86.5907	39.823	9	80	8	109.8	108.9	81.2
P24050	40S ribosomal protein S5	22.864	9.64	3.6119	4.41176	1	1	1	58.1	88	153.9
P24054	SPARC-like protein 1	70.59	4.7	8.51823	3.78549	2	2	2	78.6	129.7	91.7
P24090	Alpha-2-HS-glycoprotein	37.958	6.51	133.397	47.4432	12	45	12	108.3	94.1	97.6
P24268	Cathepsin D	44.652	7.09	22.8579	14.4963	5	9	5	94.3	112.4	93.4
P24594	Insulin-like growth factor-binding protein 5	30.278	8.09	43.532	14.3911	4	16	4	105.9	106.6	87.6
P25093	Fumarylacetoacetase	45.946	7.17	3.47978	2.38663	1	1	1	83.4	89.3	127.2
P25236	Selenoprotein P	43.066	7.36	23.8987	7.27273	3	10	3	94	101.7	104.3
P26342	Transforming growth factor beta receptor type 3	94.043	6.13	3.0805	0.937866	1	1	1
P26644	Beta-2-glycoprotein 1	33.175	8.22	24.9598	11.1111	5	13	5	67.2	81.9	150.8
P27139	Carbonic anhydrase 2	29.096	7.4	6.41976	5.38462	1	1	1
P27653	"C-1-tetrahydrofolate synthase, cytoplasmic	100.932	7.42	12.414	4.49198	4	4	1	94.2	98.9	106.8
P27791	cAMP-dependent protein kinase catalytic subunit alpha	40.594	8.65	4.33367	2.5641	1	1	0	95.4	108.7	95.9
P28023	Dynactin subunit 1	141.842	5.74	11.3905	1.48438	1	1	1	79	123	97.9
P28037	Cytosolic 10-formyltetrahydrofolate dehydrogenase	98.812	5.91	4.59998	1.33038	1	1	1	77.1	101.8	121.2
P28064	Proteasome subunit beta type-8	30.55	7.42	49.1292	23.5507	6	17	6	102.2	107.4	90.5
P28075	Proteasome subunit beta type-5	28.567	7.02	69.4514	31.5589	7	15	7	101.4	110.5	88.1
P28077	Proteasome subunit beta type-9	23.31	5.01	33.2486	21.4612	4	12	4	99.5	109.1	91.4
P28480	T-complex protein 1 subunit alpha	60.322	6.21	11.9703	6.83453	4	4	4	60.1	83.5	156.3
P29066	Beta-arrestin-1	46.99	6.28	5.65521	2.63158	1	1	1	102.2	86.5	111.3
P29067	Beta-arrestin-2	46.311	7.66	13.3863	6.82927	3	4	3	93	87.9	119.2
P29534	Vascular cell adhesion protein 1	81.194	5.24	20.2567	6.63058	4	4	4	95.4	105.8	98.8
P31000	Vimentin	53.7	5.12	5.25184	3.43348	2	3	0
P31211	Corticosteroid-binding globulin	44.642	4.98	88.2894	22.4747	9	39	9	62.7	75.2	162.1
P31394	Vitamin K-dependent protein C	51.878	6.4	45.0021	14.9675	8	19	8	99.5	113	87.5
P31720	Complement C1q subcomponent subunit A	25.901	8.97	67.5956	22.8571	5	24	5	124.4	91	84.6
P31721	Complement C1q subcomponent subunit B	26.573	9	98.6052	27.668	6	25	5	115.3	95.4	89.2
P31722	Complement C1q subcomponent subunit C	25.67	8.32	82.3591	25.3061	5	23	5	105	104.1	90.9
P32038	Complement factor D	28.424	7.06	9.00053	7.98479	2	3	2	89.2	85.7	125.1
P32577	Tyrosine-protein kinase CSK	50.714	7.06	6.3777	6.44444	3	3	3	95.4	97.2	107.4
P34058	Heat shock protein HSP 90-beta	83.229	5.03	109.734	22.6519	15	32	3	95.8	97.9	106.3
P34064	Proteasome subunit alpha type-5	26.374	4.86	36.0975	24.4813	5	11	5	108.5	106.2	85.2
P34067	Proteasome subunit beta type-4	29.178	6.92	54.1934	23.5741	5	14	5	99.2	109.7	91
P35213	14-3-3 protein beta/alpha	28.037	4.88	124.041	52.0325	11	48	5	112.4	85.7	101.8
P35280	Ras-related protein Rab-8A	23.653	9.07	34.9119	28.0193	6	12	1	98.9	105.7	95.4
P35281	Ras-related protein Rab-10	22.844	8.97	26.9333	20.5	3	7	1	96.9	94.2	108.9
P35286	Ras-related protein Rab-13	22.887	9.44	20.2574	12.3153	2	3	1	95.6	109	95.4
P35444	Cartilage oligomeric matrix protein	82.611	4.73	9.16765	3.04636	2	2	1	107.7	105	87.3
P35565	Calnexin	67.213	4.63	3.98002	2.19966	2	2	2	139.6	87.5	72.9
P35704	Peroxiredoxin-2	21.77	5.59	30.9132	23.2323	4	7	4	104	98.5	97.5
P35815	Protein phosphatase 1B	42.862	5.01	12.7024	10.5128	3	3	2	95.5	101.6	103
P35859	Insulin-like growth factor-binding protein complex acid labile subunit	66.77	6.52	166.976	27.1973	13	44	13	98.5	111.9	89.6
P36953	Afamin	69.29	6.21	91.6668	24.0132	14	31	14	76	87.9	136
P36972	Adenine phosphoribosyltransferase	19.533	6.57	4.80951	12.7778	2	2	2	87.9	96.1	116.1
P38650	Cytoplasmic dynein 1 heavy chain 1	531.916	6.46	9.23114	0.624462	2	2	2	85.1	96.7	118.1
P38659	Protein disulfide-isomerase A4	72.675	5.12	11.3774	4.97667	2	5	2	99.2	100.1	100.7
P39052	Dynamin-2	98.169	7.43	22.0254	7.35632	6	6	2	92.1	102	106
P40112	Proteasome subunit beta type-3	22.949	6.55	18.8838	19.0244	4	7	0	113.1	101.7	85.2
P40307	Proteasome subunit beta type-2	22.898	7.44	52.23	34.8259	7	15	7	97	110.1	92.9
P41413	Proprotein convertase subtilisin/kexin type 5	201.172	6.27	32.0554	3.81426	7	9	7	98.8	106.1	95.1
P41498	Low molecular weight phosphotyrosine protein phosphatase	18.14	6.52	19.7167	20.8861	3	5	3	90.3	113.5	96.1
P41542	General vesicular transport factor p115	107.096	4.96	6.57129	1.98123	2	2	2	93.5	101.9	104.7
P41562	Isocitrate dehydrogenase [NADP] cytoplasmic	46.705	6.99	4.24787	2.17391	1	1	1	48.2	66.9	184.9
P42930	Heat shock protein beta-1	22.879	6.55	3.69037	4.85437	1	1	1	97.8	103.8	98.4
P45592	Cofilin-1	18.521	8.09	58.93	34.9398	5	19	2	115.7	86.8	97.5
P46462	Transitional endoplasmic reticulum ATPase	89.293	5.26	85.0243	18.4864	13	23	12	87	98.6	114.4
P47858	"ATP-dependent 6-phosphofructokinase, muscle type	85.506	8	5.7272	2.69231	2	2	1	113.4	92.3	94.3
P47860	"ATP-dependent 6-phosphofructokinase, platelet type	85.665	7.28	48.1261	13.3249	10	11	8	89.1	106.1	104.8
P47942	Dihydropyrimidinase-related protein 2	62.239	6.38	13.388	5.76923	2	2	2	88.2	114.7	97.1
P47967	Galectin-5	16.186	6.67	11.0223	14.4828	2	2	1	100.2	118.6	81.2
P48004	Proteasome subunit alpha type-7	28.309	8.68	74.0628	39.7638	10	27	8	107.4	102.8	89.8
P48032	Metalloproteinase inhibitor 3	24.21	8.84	73.0279	31.7536	6	22	6	98.8	117.2	84
P48199	C-reactive protein	25.452	5	47.3544	23.0435	4	17	4	93.6	112.2	94.2
P49134	Integrin beta-1	88.436	6.07	5.54856	2.25282	2	2	2
P49744	Thrombospondin-4	108.145	4.75	16.1009	3.97959	4	5	2	115	101.6	83.4
P50115	Protein S100-A8	10.232	6.05	8.08847	16.8539	2	3	2	110.6	75.6	113.8
P50116	Protein S100-A9	13.136	7.53	4.31125	14.1593	2	3	2	107.2	95.7	97.1
P50393	Cytosolic phospholipase A2	85.652	5.35	5.18749	1.99468	1	1	1	100.3	99.8	99.9
P51886	Lumican	38.255	6.43	64.9987	23.9645	7	25	7	108.7	105.1	86.3
P52296	Importin subunit beta-1	97.062	4.77	36.1416	10.9714	8	9	8	94.7	105.1	100.2
P52303	AP-1 complex subunit beta-1	104.522	5.14	8.32129	2.10748	2	2	0	88.4	91.3	120.3
P53534	"Glycogen phosphorylase, brain form (Fragment)	96.113	6.68	28.8675	9.66587	7	9	4	95.4	108	96.6
P53813	Vitamin K-dependent protein S	74.579	5.48	79.7273	14.2222	13	55	13	102.6	108.7	88.6
P54311	Guanine nucleotide-binding protein G(I)/G(S)/G(T) subunit beta-1	37.353	6	6.52207	5	2	2	0	68.6	154.4	77
P54759	Ephrin type-A receptor 7	111.881	5.8	2.75547	1.80361	2	2	0	92.6	98.2	109.2
P54921	Alpha-soluble NSF attachment protein	33.171	5.45	7.09306	7.45763	2	2	2	112.6	90.1	97.3
P55159	Serum paraoxonase/arylesterase 1	39.333	5.22	113.412	27.8873	9	63	9	107	106.8	86.2
P55314	Complement component C8 beta chain	66.623	8.05	178.31	28.6927	15	66	15	106.9	100.7	92.4
P55797	Apolipoprotein C-IV	14.522	9.32	33.5624	21.7742	3	24	3	86.7	128.6	84.7
P57756	Ficolin-2	34.662	6.64	8.9061	5.64263	2	2	2	132.8	90.3	76.9
P58751	Reelin	387.282	5.8	19.2055	1.61756	6	7	6	93.9	114.1	92
P59996	Proprotein convertase subtilisin/kexin type 9	74.661	6.96	102.058	18.8133	11	24	11	111.7	101.6	86.7
P60123	RuvB-like 1	50.182	6.42	9.923	3.72807	1	1	1	87	121	92
P60711	"Actin, cytoplasmic 1	41.71	5.48	214.617	36	11	73	0	106.8	97.6	95.6
P60901	Proteasome subunit alpha type-6	27.382	6.76	87.3526	40.6504	9	20	9	100.2	107.7	92.1
P61107	Ras-related protein Rab-14	23.912	6.21	40.0995	26.5116	5	11	4	103.9	94.8	101.3
P61206	ADP-ribosylation factor 3	20.588	7.43	37.352	33.7017	5	9	0	89	111.4	99.6
P61589	Transforming protein RhoA	21.768	6.1	12.624	12.9534	2	3	1	99.7	93.7	106.7
P61983	14-3-3 protein gamma	28.285	4.89	119.569	51.417	11	49	6	105.9	84.2	109.9
P62138	Serine/threonine-protein phosphatase PP1-alpha catalytic subunit	37.488	6.33	23.5172	10	3	5	2	83.4	120.5	96.1
P62142	Serine/threonine-protein phosphatase PP1-beta catalytic subunit	37.163	6.19	18.3544	7.33945	2	3	1	87.9	109.6	102.5
P62161	Calmodulin	16.827	4.22	14.5564	13.4228	2	4	1	93.6	75.1	131.3
P62193	26S protease regulatory subunit 4	49.154	6.21	3.10347	2.72727	1	1	1	90.6	99.5	109.9
P62260	14-3-3 protein epsilon	29.155	4.74	93.7879	56.8627	12	40	10	103.9	87.9	108.2
P62332	ADP-ribosylation factor 6	20.069	8.95	7.62063	12	2	2	1	92.7	89.7	117.7
P62749	Hippocalcin-like protein 1	22.324	5.5	7.67675	15.544	3	3	1	96.2	96.2	107.6
P62804	Histone H4	11.36	11.36	10.8938	19.4175	2	3	2	84	91.2	124.8
P62828	GTP-binding nuclear protein Ran	24.408	7.49	18.3879	18.0556	4	5	0	108	101.8	90.2
P62832	60S ribosomal protein L23	14.856	10.51	2.85201	5.71429	1	2	1	40.9	100	159.1
P62963	Profilin-1	14.948	8.28	13.3378	24.2857	3	3	3	96.5	89.1	114.4
P62982	Ubiquitin-40S ribosomal protein S27a	17.939	9.64	23.0927	21.7949	3	6	0	78.7	93.6	127.8
P63018	Heat shock cognate 71 kDa protein	70.827	5.52	47.6865	16.0991	9	16	0	78.9	89.2	131.8
P63039	"60 kDa heat shock protein, mitochondrial	60.917	6.18	9.39069	4.88656	3	3	0	104.1	109.8	86.1
P63074	Eukaryotic translation initiation factor 4E	25.037	6.15	3.45136	3.68664	1	1	1
P63086	Mitogen-activated protein kinase 1	41.249	6.98	8.90116	7.82123	3	3	3	95.7	98.5	105.8
P63102	14-3-3 protein zeta/delta	27.754	4.79	109.439	49.3878	11	52	7	114	84	102
P68035	"Actin, alpha cardiac muscle 1	41.992	5.39	124.059	23.6074	8	56	0	120.3	82.1	97.6
P68101	Eukaryotic translation initiation factor 2 subunit 1	36.085	5.08	8.08181	7.93651	3	3	3	87.3	101.4	111.3
P68255	14-3-3 protein theta	27.761	4.78	59.2227	19.5918	6	36	1	103.8	93	103.2
P68511	14-3-3 protein eta	28.194	4.89	108.746	51.2195	11	52	7	111.3	84.3	104.4
P69897	Tubulin beta-5 chain	49.639	4.89	192.046	44.8198	14	49	2	99.4	96.5	104.1
P70550	Ras-related protein Rab-8B	23.588	9.07	36.8457	31.401	7	13	2	100.8	99.1	100.2
P70618	Mitogen-activated protein kinase 14	41.295	5.88	2.86954	4.44444	2	2	1	91.3	90.6	118.1
P80067	Dipeptidyl peptidase 1	52.202	6.89	6.15746	4.54545	2	2	2	98.5	101.5	100
P80385	5'-AMP-activated protein kinase subunit gamma-1	37.363	6.96	3.79075	3.0303	1	1	0	86.4	102.7	111
P82995	Heat shock protein HSP 90-alpha	84.762	5.01	65.4516	19.5089	13	24	6	95.4	111.2	93.4
P83006	"Platelet-activating factor acetylhydrolase 2, cytoplasmic	43.464	6.7	3.78701	2.5641	1	1	1	82.7	114.9	102.4
P84083	ADP-ribosylation factor 5	20.517	6.79	42.2407	38.3333	6	11	3	99.5	95.2	105.3
P84903	Stromal interaction molecule 1	77.401	6.58	10.8991	1.60584	1	2	1	92.1	103.5	104.4
P85108	Tubulin beta-2A chain	49.875	4.89	204.283	46.7416	15	50	1	92.9	100.5	106.6
P85411	Keratinocyte differentiation-associated protein	10.82	6.52	13.3164	12.2449	1	2	1	107.9	89.8	102.4
P85972	Vinculin	116.542	6.09	250.264	36.1163	36	68	36	101.2	98.3	100.5
P97535	Phospholipase A1 member A	50.17	7.97	44.4917	17.9825	7	18	7	90.3	120.9	88.8
P97536	Cullin-associated NEDD8-dissociated protein 1	136.275	5.78	12.9093	2.35772	3	5	2	95.5	107.8	96.7
P97586	Cell growth regulator with EF hand domain protein 1	30.815	4.37	24.7479	15.3025	3	5	3	106.1	100.5	93.4
P97738	Neuronal pentraxin-2	47.399	5.76	9.19099	5.32407	2	2	2	107.6	114.2	78.2
P97839	Disks large-associated protein 4	107.968	7.11	5.95334	1.91532	2	3	2	73.3	127.7	99
P97852	Peroxisomal multifunctional enzyme type 2	79.378	8.57	3.35115	1.63265	1	1	1	88.7	103.5	107.9
Q00657	Chondroitin sulfate proteoglycan 4	251.754	5.48	4.55222	0.601892	1	1	1	100.9	105.6	93.5
Q00918	Latent-transforming growth factor beta-binding protein 1	186.475	5.97	33.9567	4.26402	7	13	7	99.6	105.3	95.2
Q01177	Plasminogen	90.477	7.08	203.324	29.9261	22	75	22	103.6	100.3	96.1
Q01460	Di-N-acetylchitobiase	41.504	5.58	6.81113	4.90463	2	3	2	94.3	113.3	92.4
Q03626	Murinoglobulin-1	165.221	6.01	569.836	30.195	39	217	1	64.8	80.5	154.7
Q05511	Serine protease hepsin	44.898	7.62	4.43963	4.80769	2	2	2	114.2	91.5	94.3
Q06000	Lipoprotein lipase	53.049	8.13	29.3859	13.9241	5	6	5	85.5	115.1	99.3
Q07009	Calpain-2 catalytic subunit	79.869	4.96	69.6331	20.1429	12	18	12	99.6	107	93.4
Q07014	Tyrosine-protein kinase Lyn	58.623	7.11	32.0396	12.5	7	10	3	99.2	97.6	103.2
Q08163	Adenylyl cyclase-associated protein 1	51.556	7.52	4.56247	4.21941	2	2	2	82.7	102.3	115.1
Q08420	Extracellular superoxide dismutase [Cu-Zn]	26.603	6.6	12.0326	5.32787	1	3	1	90.5	95.8	113.7
Q0PMD2	Anthrax toxin receptor 1	62.28	7.59	17.0577	4.62633	2	3	1	103.9	104	92.1
Q1RP74	Protein LOC100911774	27.23	5	11.5187	10.6557	2	2	2	109.6	95.7	94.7
Q2LAP6	Testin	47.6	7.99	6.9517	6.68258	3	5	3	88.6	110	101.4
Q2PQA9	Kinesin-1 heavy chain	109.463	6.44	44.9521	7.99585	7	9	5	92.4	103.6	104
Q32PX6	Protein Rhog	21.295	8.12	7.34333	9.94764	1	1	1	91.9	93.8	114.4
Q32Q06	AP-1 complex subunit mu-1	48.526	7.3	9.52457	7.0922	3	3	3	74.9	130.9	94.1
Q3MHS9	"Chaperonin containing Tcp1, subunit 6A (Zeta 1)	57.981	7.08	13.7879	7.9096	5	6	1	93.3	107.7	99
Q3MIE4	Synaptic vesicle membrane protein VAT-1 homolog	43.091	6.62	65.9739	18.8119	6	13	6	103.5	97.4	99.1
Q3T1I4	Protein PRRC1	46.266	5.95	9.15818	8.12641	4	4	4	102.7	103.9	93.5
Q3T1J1	Eukaryotic translation initiation factor 5A-1	16.821	5.24	9.93378	17.5325	3	4	0	101.3	110.6	88.1
Q3T1K5	F-actin-capping protein subunit alpha-2	32.947	5.85	13.5464	11.8881	3	4	2	93.7	97.4	108.9
Q3T1L0	Aldehyde dehydrogenase family 16 member A1	85.361	6.15	9.52524	2.74314	2	2	2	88.5	109.7	101.8
Q499S6	Cathepsin F	51.796	6.21	28.5584	11.2554	5	7	5	103	107.3	89.7
Q4AEF8	Coatomer subunit gamma-1	97.551	5.39	5.47856	2.63158	2	2	2	81.5	87.2	131.3
Q4FZU2	"Keratin, type II cytoskeletal 6A	59.213	7.94	42.6694	8.87681	5	15	0	97.2	104.2	98.7
Q4G061	Eukaryotic translation initiation factor 3 subunit B	90.854	5.08	3.56416	1.25471	1	1	1
Q4JEI3	Defensin alpha 11	11.342	6.49	2.78199	9.61538	1	1	0
Q4KM33	Pleckstrin	39.97	8.32	110.221	29.1429	8	22	8	106.6	94.8	98.5
Q4KM35	Proteasome subunit beta type-10	29.02	6.64	66.2586	32.6007	7	17	7	93.7	111.5	94.8
Q4KM73	UMP-CMP kinase	22.155	5.83	3.44334	5.61224	1	1	1	114.9	90	95.1
Q4KM75	CD5 antigen-like	37.836	5.44	35.031	21.6763	9	24	9	90.5	126.1	83.4
Q4L0E8	Regulator of G-protein signaling 18	27.627	8.4	15.5681	20.4255	5	6	5	103.4	89.6	107
Q4V8H5	Aspartyl aminopeptidase	52.522	7.25	17.8155	9.47368	4	5	4	93.5	109.2	97.4
Q5BK77	Protein Rarres2	18.493	8.72	16.8446	16.5644	3	4	3	89.7	112.9	97.4
Q5EB77	Ras-related protein Rab-18	22.962	5.24	5.56098	6.31068	1	1	1	84.8	124.5	90.7
Q5EBA7	Hepatocyte growth factor activator	70.691	7.09	38.8429	7.81011	4	13	4	94.7	106.1	99.2
Q5EBC0	"Inter alpha-trypsin inhibitor, heavy chain 4	103.691	6.2	518.644	42.8725	38	308	38	119.2	97	83.8
Q5FVF9	Biotinidase	57.983	5.87	14.311	6.71785	3	5	3	81.8	97.7	120.5
Q5FVH0	Complement C1q tumor necrosis factor-related protein 5	25.319	6.68	3.75647	3.7037	1	1	1
Q5FWS5	Lysyl oxidase-like 1	66.548	7.03	194.643	44.5724	16	51	16	91.7	112.8	95.5
Q5GAM5	Angiogenin ribonuclease 2	18.515	9.52	18.8044	17.9641	3	7	3	97.5	108.8	93.7
Q5I0G4	Glycine--tRNA ligase (Fragment)	71.984	6.07	3.04949	1.72684	1	1	1	92.9	100	107.1
Q5I0M3	Complement component factor h-like 1	30.601	7.64	43.5112	14.5985	5	23	3	113.9	95.6	90.5
Q5M7A4	Ubiquitin-like modifier-activating enzyme 5	44.866	4.96	3.69165	2.23325	1	1	1
Q5M7T5	Protein Serpinc1	52.201	6.57	396.892	55.914	24	259	24	104.7	107.1	88.2
Q5M7T7	"Phospholipase A2, group VII (Platelet-activating factor acetylhydrolase, plasma)	49.459	8.09	17.9733	9.54545	4	4	4	98.4	109.3	92.3
Q5M7U6	Actin-related protein 2	44.705	6.74	4.11657	3.5533	1	1	1
Q5M889	Apolipoprotein F	33.82	7.88	36.8321	19.8052	5	15	5	81.7	111.9	106.4
Q5M890	Apolipoprotein N	28.215	5.3	68.2765	41.5686	8	13	8	101.4	109.7	88.8
Q5M8C3	Protein Serpina4	48.017	8.51	164.088	37.1158	14	48	14	94	102.2	103.8
Q5M8C6	Fibrinogen-like protein 1	36.454	5.35	64.4905	35.3503	11	24	11	110.3	104.5	85.2
Q5M936	Torsin-3A	45.137	6.65	25.9941	17.9747	6	6	6	94.5	110	95.5
Q5PQX0	UDP-glucuronic acid decarboxylase 1	47.509	8.94	20.1357	9.28571	4	7	4	103.1	102.4	94.6
Q5RKH2	Galactokinase 1	42.349	5.35	4.63451	3.31633	1	1	1	90.5	96.3	113.2
Q5RKI0	WD repeat-containing protein 1	66.14	6.62	37.3172	12.5413	9	17	9	105.8	90.9	103.3
Q5RKI1	Eukaryotic initiation factor 4A-II	46.373	5.48	23.7943	15.7248	7	8	1	81	140.1	79
Q5RKI5	Flightless I homolog (Drosophila)	144.766	6	11.1107	1.73228	2	2	2	101.3	97.6	101.1
Q5U2Q7	Eukaryotic peptide chain release factor subunit 1	49	5.71	13.395	5.72082	2	3	2	91.9	118.4	89.8
Q5U300	Ubiquitin-like modifier-activating enzyme 1	117.713	5.57	36.3826	6.80529	7	9	3	102.1	96.3	101.6
Q5U367	"Procollagen-lysine,2-oxoglutarate 5-dioxygenase 3	85.007	6.24	39.7973	10.3914	7	15	7	97.6	105.5	96.9
Q5VLR5	BWK4	46.848	5.27	5.37484	4.4335	2	2	2	99	102.1	99
Q5XFX0	Transgelin-2	22.379	8.25	23.6787	13.0653	2	4	2	104.1	95.7	100.2
Q5XI32	F-actin-capping protein subunit beta	30.609	6	37.7661	22.0588	6	9	6	100.8	94.1	105.1
Q5XI34	Protein Ppp2r1a	65.281	5.11	27.4307	8.82852	5	8	5	100.6	93	106.4
Q5XI72	Eukaryotic translation initiation factor 4H	27.307	7.23	5.19321	5.24194	1	1	1	104.3	102.3	93.4
Q5XIB0	Interferon regulatory factor 3	47.249	5.38	2.71647	2.13777	1	1	1
Q5XIE8	Integral membrane protein 2B	30.294	5.3	9.58427	7.14286	2	4	2	108.2	96.1	95.8
Q5XIF6	Tubulin alpha-4A chain	49.892	5.06	174.491	41.7411	15	54	4	98.4	97.5	104.1
Q5XIM9	T-complex protein 1 subunit beta	57.422	6.46	23.1336	11.4019	4	4	4	86.9	108.7	104.3
Q62598	Dentin sialophosphoprotein	70.139	4.12	4.70797	1.4556	1	1	1	90	110.5	99.5
Q62636	Ras-related protein Rap-1b	20.785	5.78	52.5019	33.1522	6	16	3	111.7	88.4	99.9
Q62639	GTP-binding protein Rheb	20.467	5.92	20.9515	23.3696	5	8	4	96.3	102	101.7
Q62740	Secreted phosphoprotein 24	23.155	8.09	3.18401	3.44828	1	3	1	108.6	98.9	92.5
Q62771	Signal transducer and activator of transcription 5A	90.776	6.39	2.79022	1.38714	1	1	0
Q62812	Myosin-9	226.197	5.6	373.68	28.1999	50	95	45	120.9	87.8	91.2
Q62847	Gamma-adducin	78.755	5.67	13.2607	3.68794	2	2	2	103.5	97.2	99.3
Q62862	Dual specificity mitogen-activated protein kinase kinase 5	50.166	6.39	3.82623	1.5625	1	3	1	38.1	56.8	205.1
Q62894	Extracellular matrix protein 1	63.208	6.87	112.352	28.8256	15	45	15	103.4	113	83.6
Q62902	Protein ERGIC-53	57.921	6.34	27.3334	11.9923	5	8	5	91.8	109.2	98.9
Q62930	Complement component C9	62.241	5.69	271.689	33.213	18	165	18	119.5	95.8	84.6
Q62935	von Willebrand factor (Fragment)	48.109	6.7	22.5639	15.5814	6	6	6	94.9	109	96.1
Q62940	E3 ubiquitin-protein ligase NEDD4	102.331	5.21	3.85921	1.57835	2	2	2	81.3	87.6	131.1
Q62975	Protein Z-dependent protease inhibitor	50.212	6.81	80.8967	25.6881	10	22	10	98.8	110.4	90.8
Q63028	Alpha-adducin	80.305	6.15	7.98548	2.58503	2	3	2	91.5	129.8	78.7
Q63041	Alpha-1-macroglobulin	167.019	6.9	508.653	37.2667	49	186	49	73.4	83.1	143.5
Q63081	Protein disulfide-isomerase A6	48.143	5.14	57.7626	21.1364	8	14	8	104.8	101.4	93.8
Q63083	Nucleobindin-1	53.474	5.12	69.4691	28.7582	11	18	11	97	106.5	96.5
Q63207	Coagulation factor X	54.23	5.4	50.1509	10.5809	5	18	5	92.2	121.4	86.4
Q63228	Glia maturation factor beta	16.726	5.44	6.41601	7.74648	1	1	1	107.7	84	108.3
Q63313	Lipopolysaccharide-binding protein	53.566	8.91	56.735	23.9085	11	28	11	98.7	111	90.3
Q63321	"Procollagen-lysine,2-oxoglutarate 5-dioxygenase 1	83.559	6.8	6.82465	2.74725	2	2	2	112.1	108.2	79.8
Q63416	Inter-alpha-trypsin inhibitor heavy chain H3	99.036	6.25	199.479	24.0135	17	47	17	84.4	93.3	122.3
Q63514	C4b-binding protein alpha chain	62.225	7.21	179.111	34.767	22	143	21	118.5	99.1	82.5
Q63515	C4b-binding protein beta chain	28.623	4.92	67.7919	23.6434	7	41	7	108	104.9	87
Q63556	Serine protease inhibitor A3M (Fragment)	46.066	5.92	64.0312	23.0583	10	22	8	85.1	89.5	125.3
Q63569	26S protease regulatory subunit 6A	49.129	5.24	9.27953	5.92255	2	2	2	80.3	110.9	108.9
Q63610	Tropomyosin alpha-3 chain	28.989	4.78	54.3273	30.6452	8	28	3	89.2	84.1	126.7
Q63617	Hypoxia up-regulated protein 1	111.22	5.19	51.4473	12.1121	10	15	10	97.2	109.4	93.4
Q63621	Interleukin-1 receptor accessory protein	65.556	7.72	4.81252	3.50877	2	2	2	79.7	99.3	121
Q63678	Zinc-alpha-2-glycoprotein	33.996	6.24	44.9669	26.6892	6	10	6	70.8	85.6	143.6
Q63691	Monocyte differentiation antigen CD14	40.029	5.52	2.95039	2.68817	1	1	1	95.4	115.2	89.4
Q63798	Proteasome activator complex subunit 2	26.84	5.72	2.94539	3.78151	1	1	1	96.5	101.5	102
Q64119	Myosin light polypeptide 6	16.964	4.55	56.6411	46.3576	6	15	4	94.4	88.2	117.4
Q64122	Myosin regulatory light polypeptide 9	19.707	4.92	15.8529	16.9591	3	6	1	86.1	93.7	120.2
Q641Z6	EH domain-containing protein 1	60.565	6.83	39.5444	17.4157	9	11	2	97.7	111.2	91
Q64240	Protein AMBP	38.826	6	42.081	14.6132	5	13	5	91.9	101.2	106.9
Q64268	Heparin cofactor 2	54.517	6.96	177.81	37.9958	16	70	16	112.7	102.9	84.5
Q64537	Calpain small subunit 1	28.552	5.47	22.1412	12.2222	4	7	4	96.5	105.9	97.7
Q64725	Tyrosine-protein kinase SYK	71.483	8.15	4.505	2.86169	2	2	1	90.8	112.3	96.9
Q66H59	N-acetylneuraminate lyase	35.093	6.93	54.3683	27.5	8	12	8	116.8	95.3	87.9
Q66H84	MAP kinase-activated protein kinase 3	43.195	7.71	4.87404	2.08333	1	2	0	96.8	98.4	104.9
Q66H86	Olfactomedin-like protein 1	45.571	7.55	3.87031	2.23881	1	1	1	99.2	113.3	87.6
Q66H98	Serum deprivation-response protein	46.358	5.29	30.8842	11.271	5	9	5	81.4	131.1	87.6
Q66HA8	Heat shock protein 105 kDa	96.357	5.55	6.18529	1.6317	1	1	1	99.9	98.6	101.5
Q66HD0	Endoplasmin	92.713	4.81	87.1465	17.6617	13	23	12	107.7	106.1	86.2
Q66X93	Staphylococcal nuclease domain-containing protein 1	101.888	7.18	31.9123	9.68097	9	10	9	90.1	104	105.9
Q68FP1	Gelsolin	86.014	6.09	262.793	37.0513	23	78	23	107	99.7	93.2
Q68FP2	Serum paraoxonase/lactonase 3	39.433	5.83	36.4484	20.0565	6	12	6	87.9	107	105.1
Q68FQ0	T-complex protein 1 subunit epsilon	59.499	5.72	19.2097	9.42699	6	8	6	87.8	105.4	106.7
Q68FR2	Bridging integrator 2	55.085	4.88	16.9773	6.70611	3	4	3	91.1	95.4	113.5
Q68FR6	Elongation factor 1-gamma	50.029	6.74	27.0137	11.4416	6	13	4	94.3	105.7	100.1
Q68FR9	Elongation factor 1-delta	31.311	5.06	3.959	4.27046	1	1	1
Q6AY56	Tubulin alpha-8 chain	50.006	5.1	93.1902	30.735	12	28	5	97.1	100.1	102.8
Q6AYD0	Leucine rich repeat containing 17	52.108	8.32	8.66368	4.93274	2	2	2	91.4	101.7	106.9
Q6AYE5	Out at first protein homolog	31.755	7.59	29.3886	17.0213	5	7	5	107	100.7	92.2
Q6AYG3	Protein prune homolog	49.967	5.07	3.94654	1.98238	1	1	1	103.9	89.4	106.7
Q6AYH5	Dynactin subunit 2	44.121	5.26	18.058	7.46269	2	3	2	92	103.2	104.8
Q6AYQ9	Peptidyl-prolyl cis-trans isomerase	22.995	8.13	26.3652	23.1132	5	10	5	92.8	110.1	97.1
Q6AYS3	Protective protein for beta-galactosidase	51.183	5.24	52.4184	13.8158	7	17	7	102.5	109.1	88.4
Q6AYS7	Aminoacylase-1A	45.775	6.48	5.22698	4.41176	2	2	2	82.4	109.4	108.2
Q6AYU5	Poly(RC) binding protein 2	38.556	6.79	12.8966	8.49315	2	2	0	83.7	138.9	77.4
Q6AYZ1	Tubulin alpha-1C chain	49.905	5.1	171.639	36.3029	14	51	1	101.9	94.6	103.4
Q6AZ50	Ubiquitin-like-conjugating enzyme ATG3	35.799	4.74	8.59824	5.41401	2	4	2	98.4	98.6	103
Q6EV76	"Alpha-(1,6)-fucosyltransferase	66.443	7.52	3.06875	2.78261	2	2	2
Q6IE52	Murinoglobulin-2	161.487	6.6	408.553	23.5497	30	170	5	54.5	71.1	174.4
Q6IE64	Complement C1r subcomponent-like protein	51.074	6.58	5.26301	3.47072	2	3	1
Q6IFU7	"Keratin, type I cytoskeletal 42	50.182	5.16	18.0634	10.177	5	8	2	96.5	107.5	96.1
Q6IFU8	"Keratin, type I cytoskeletal 17	48.093	5.02	26.4174	10.3926	5	10	0	121.8	88	90.2
Q6IFV0	Protein Ka11	52.564	5.1	23.4321	5.90631	3	12	0	107.5	90.9	101.6
Q6IFV3	"Keratin, type I cytoskeletal 15	48.84	4.86	17.6767	7.15884	4	13	0
Q6IFW6	"Keratin, type I cytoskeletal 10	56.47	5.15	77.8811	17.6806	10	32	7	102.7	92.9	104.4
Q6IG02	"Keratin, type II cytoskeletal 2 epidermal	69.085	7.69	40.0016	6.27737	4	13	2	114.9	85	100.1
Q6IG04	"Keratin, type II cytoskeletal 72	56.816	7.36	5.78289	4.03846	2	2	1	88.9	101.8	109.2
Q6IG05	"Keratin, type II cytoskeletal 75	58.991	8.07	36.1047	7.38007	4	10	1	99.8	109.1	91.2
Q6IMF3	"Keratin, type II cytoskeletal 1	64.791	7.87	48.2596	7.04	4	18	3	104	95.7	100.3
Q6IRK9	Carboxypeptidase Q	52.009	6.42	27.9029	13.3475	6	7	6	73.8	104.5	121.7
Q6IUU3	Sulfhydryl oxidase 1	82.36	7.93	6.4076	2.26667	2	2	2	84.9	112.8	102.4
Q6L711	Hyaluronan-binding protein 2	62.052	6.27	51.4397	13.4409	7	20	7	109.1	107	83.9
Q6MG08	ATP-binding cassette sub-family F member 1	95.193	6.65	4.75523	1.31108	1	1	1
Q6MG61	Chloride intracellular channel protein 1	26.964	5.17	53.6944	35.6846	6	11	5	104.6	100.3	95.1
Q6NYB7	Ras-related protein Rab-1A	22.663	6.21	50.7967	35.6098	7	15	2	110.5	87.1	102.4
Q6P3V8	Eukaryotic translation initiation factor 4A1	46.125	5.48	26.2277	18.2266	8	9	2	92.9	102.1	105
Q6P502	T-complex protein 1 subunit gamma	60.608	6.64	21.1166	10.0917	6	6	4	90.9	104.7	104.4
Q6P6Q2	"Keratin, type II cytoskeletal 5	61.788	7.8	58.0912	15.4514	9	18	5	108.6	94.7	96.7
Q6P6S4	Nucleotide exchange factor SIL1	52.317	5.14	6.62756	6.02151	3	3	3	89.8	120.2	90
Q6P6T1	Complement C1s subcomponent	77.022	4.77	67.1596	11.7733	8	22	8	104.6	99.4	96
Q6P734	Plasma protease C1 inhibitor	55.576	5.83	193.73	35.119	15	59	15	101.9	102.1	96
Q6P799	"Serine--tRNA ligase, cytoplasmic	58.551	6.19	5.84998	4.29688	3	3	3	96.1	104.1	99.7
Q6P7B0	"Tryptophan--tRNA ligase, cytoplasmic	54.109	6.48	5.14086	2.4948	1	1	1	101	99.7	99.3
Q6P9T8	Tubulin beta-4B chain	49.769	4.89	182.119	39.1011	13	44	1	91.9	97.7	110.4
Q6Q0N1	Cytosolic non-specific dipeptidase	52.66	5.66	13.7352	5.89474	2	2	2	103.2	89.5	107.3
Q6QMY6	Tsukushin	38.067	6.57	19.1988	9.91501	3	5	3	104.4	104.3	91.3
Q6RUV5	Ras-related C3 botulinum toxin substrate 1	21.436	8.5	8.87713	19.7917	4	4	1	84.5	92.5	123
Q6V0K7	Oncoprotein-induced transcript 3 protein	60.14	5.58	15.6589	8.60806	4	5	4	86.5	117.7	95.8
Q6XDA0	Erythroid spectrin beta	246.176	5.31	8.927	1.21666	3	3	1	88.6	115.3	96.1
Q71RP1	Heparanase	60.442	9.22	12.0054	7.08955	4	6	4	98	105.5	96.5
Q75Q39	Mitochondrial import receptor subunit TOM70	67.402	7.5	5.60339	3.27869	2	2	2	92.9	111.3	95.9
Q7M0E3	Destrin	18.522	8.03	43.6264	26.0606	4	13	1	110	92.2	97.8
Q7TMA5	Apolipoprotein B-100	535.688	7.42	1228.3	32.7641	144	414	141	104.3	102.7	93.1
Q7TP05	Da1-24	123.96	7.11	110.384	16.9355	19	39	19	72.9	87.6	139.5
Q7TP48	Adipocyte plasma membrane-associated protein	42.036	5.86	58.637	24.734	8	14	8	98.9	110.5	90.6
Q7TP54	Protein FAM65B	144.619	5.47	4.72056	0.992366	1	1	0	102.6	88.2	109.2
Q7TPA5	Serpin A11	46.995	7.23	3.86774	2.8436	1	1	1	94.7	107.3	98
Q7TPB1	T-complex protein 1 subunit delta	58.063	8.02	34.0289	18.1818	10	11	10	88.6	102.7	108.8
Q7TQ11	Aa1018	55.925	5.76	74.1951	18.1633	9	58	9	99.7	117.6	82.8
Q80T18	Glia maturation factor gamma	16.769	5.71	10.4475	13.3803	2	3	2	100.1	104.9	95
Q80Z29	Nicotinamide phosphoribosyltransferase	55.403	7.15	6.75951	4.68432	2	2	2	88.5	103.8	107.7
Q80ZA3	Alpha-2 antiplasmin	46.436	6.47	146.916	34.689	13	39	13	92.6	107.8	99.7
Q811M5	Complement component C6	105.045	6.87	329.326	32.227	27	105	27	102.2	104.7	93
Q8CHN8	Mannan-binding lectin serine protease 1	80.046	5.69	45.4464	14.2045	9	16	9	108.7	108.7	82.6
Q8K3U6	Coagulation factor VII	50.367	6.61	47.3776	12.1076	5	11	5	91.9	126	82.1
Q8R2H5	Phosphatidylinositol-glycan-specific phospholipase D	93.722	6.65	213.58	26.5718	21	118	21	99.9	108.6	91.5
Q8R3Z7	EH-domain containing 4	61.428	6.76	43.6009	16.451	8	12	5	97.9	99	103.2
Q8R491	EH domain-containing protein 3	60.753	6.46	62.1947	20.9346	11	18	3	98.5	96.3	105.3
Q8R553	Calsyntenin-3	105.879	5.4	7.57512	1.4629	1	1	1	93.1	110.6	96.3
Q8VHQ7	Synaptotagmin-like protein 4	75.853	8.94	35.439	11.0119	7	10	7	105.5	93.6	100.9
Q91XR8	"Phospholipid hydroperoxide glutathione peroxidase, nuclear	29.317	10.36	7.17386	5.5336	1	1	1	88.2	117.9	94
Q91ZS3	45 kDa calcium-binding protein	42.049	4.98	16.281	8.31025	3	4	3	88.1	111.5	100.4
Q920G0	Src kinase-associated phosphoprotein 2	40.692	4.65	19.9797	11.7318	4	5	4	116.2	89.3	94.5
Q920H8	Hephaestin	129.511	6.15	23.8361	2.76577	3	12	2	91.2	116.3	92.5
Q920L0	Lymphocyte cytosolic protein 2	59.485	6.23	4.73969	1.90476	1	2	1	94.2	93.7	112.2
Q920P0	L-xylulose reductase	25.703	7.31	8.01659	14.3443	3	3	3	87.7	94.6	117.6
Q99376	Transferrin receptor protein 1 (Fragment)	70.109	6.61	4.29392	2.89389	2	2	2	91	109.8	99.2
Q99J82	Integrin-linked protein kinase	51.34	8.07	131.633	33.6283	15	35	15	97.5	95.7	106.9
Q99MA2	Membrane-bound aminopeptidase P	76.032	5.74	77.9573	22.8487	12	15	12	100.5	97.9	101.6
Q99ME0	CXC chemokine RTCK1	12.152	9.39	43.0677	37.8378	3	10	3	103.3	102	94.7
Q99MI5	Protein LOC100364487	33.975	5.64	14.1698	12.5828	3	3	3	97.3	100.9	101.7
Q99ML5	Prenylcysteine oxidase	56.252	7.09	3.2112	2.38095	1	1	1	98.5	117.7	83.8
Q99MZ8	LIM and SH3 domain protein 1	29.951	7.05	2.78755	5.70342	1	1	1	88.9	113	98.1
Q99P74	Ras-related protein Rab-27B	24.604	5.54	51.6951	33.945	6	10	6	111.8	100.5	87.7
Q99PD6	Transforming growth factor beta-1-induced transcript 1 protein	50.09	6.92	3.03301	1.95228	1	1	1	82.4	92.7	124.8
Q99PF5	Far upstream element-binding protein 2	74.18	6.86	5.1617	2.91262	2	3	1	82.4	125	92.6
Q99PS8	Histidine-rich glycoprotein	59.012	7.84	92.7597	27.619	13	34	13	100.5	94.7	104.8
Q9EPH1	Alpha-1B-glycoprotein	56.443	7.28	233.112	49.1228	22	87	22	85.6	97	117.4
Q9EPH8	Polyadenylate-binding protein 1	70.656	9.5	15.842	4.08805	2	4	1	95.8	111.4	92.8
Q9EQV8	Carboxypeptidase N catalytic chain	51.948	8.44	56.3702	21.0066	8	20	8	103.1	99.3	97.5
Q9EQV9	Carboxypeptidase B2	48.796	8.41	78.2353	20.8531	11	37	10	105.2	112.6	82.2
Q9ERA7	Mesothelin	68.839	6.87	4.00575	3.04	2	2	2	96.4	97.3	106.3
Q9ESN0	Protein Niban	103.401	4.7	3.57336	2.34792	2	2	2	100.9	92	107.1
Q9ESW0	DNA damage-binding protein 1	126.781	5.34	8.06595	2.63158	3	3	3	95.3	99.9	104.8
Q9JHW0	Proteasome subunit beta type-7	29.908	7.97	13.6099	10.8303	3	6	3	105.4	108.5	86.1
Q9JI03	Collagen alpha-1(V) chain	183.874	4.97	4.85356	0.597826	1	1	1	72.4	117.5	110.1
Q9JJS8	Mannan-binding lectin serine protease 2	75.618	6.28	108.481	27.4453	16	28	16	95.9	115.4	88.7
Q9JKC1	Carboxylic ester hydrolase	67.733	6.64	6.0575	3.01508	2	2	2	85.6	107.6	106.8
Q9JLA3	UDP-glucose:glycoprotein glucosyltransferase 1	176.32	5.66	7.15381	1.16054	2	2	2	107.7	110.9	81.5
Q9JLJ3	4-trimethylaminobutyraldehyde dehydrogenase	53.618	6.92	49.543	14.9798	7	12	7	84.4	95.2	120.4
Q9JLT0	Myosin-10	228.824	5.6	16.4571	1.87247	4	8	2	80.2	120.7	99.1
Q9JLT6	BH3-interacting domain death agonist	22.235	4.97	5.0059	9.69388	1	1	1	96.7	110.4	92.9
Q9JLZ1	Glutaredoxin-3	37.825	5.72	5.01256	3.26409	1	1	1
Q9QUH3	Apolipoprotein A-V	41.401	6.48	108.187	45.7766	15	36	15	105.9	107.1	87
Q9QUL6	Vesicle-fusing ATPase	82.6	6.99	11.813	5.37634	4	4	4	101.4	97.2	101.4
Q9QX71	Napsin	45.601	8.84	6.1959	4.04762	2	2	2	96.7	110.8	92.5
Q9QX79	Fetuin-B	41.536	7.09	46.2778	16.6667	7	25	7	62.7	86.2	151.1
Q9QXQ0	Alpha-actinin-4	104.849	5.44	157.947	23.0516	19	47	8	91.6	108.5	99.9
Q9QY44	ATP-binding cassette sub-family D member 2	83.315	8.81	4.32247	1.61943	1	3	1	102.2	105.6	92.2
Q9QYJ2	Ras GTPase-activating protein 3	95.959	7.34	21.4035	6.83453	6	7	6	94.8	95.9	109.3
Q9QZK5	Serine protease HTRA1	51.298	7.65	6.86843	5.20833	3	3	3	105.3	102.9	91.8
Q9R0T4	Cadherin-1	98.654	4.81	21.8883	4.51467	3	6	3	82.5	108.4	109.1
Q9R189	Protein unc-13 homolog D	123.377	6.65	19.6792	4.96324	5	6	5	101.3	98.4	100.3
Q9R1T3	Cathepsin Z	34.172	7.15	4.61654	3.26797	1	1	1	75.1	121.9	103
Q9WTQ0	Protein kinase C theta type	81.697	7.71	4.16744	2.12164	2	2	2	89.1	104.4	106.5
Q9WTS8	Ficolin-1	36.604	7.62	140.409	35.2239	10	44	10	103.8	110	86.2
Q9WTT6	Guanine deaminase	50.984	5.83	30.0999	10.1322	4	6	4	89.4	119.3	91.2
Q9WUD9	Proto-oncogene tyrosine-protein kinase Src	59.935	7.42	23.6851	9.88806	6	9	1	97	102	101
Q9WUK5	Inhibin beta C chain	39.31	7.81	21.8843	11.9658	5	7	5	97.9	109.3	92.9
Q9WUW3	Complement factor I	67.254	7.42	9.76481	5.46358	4	6	4	67.9	83.8	148.3
Q9WV63	Kinesin-like protein KIF2A	79.743	6.68	20.9303	6.80851	5	6	5	93.6	100.2	106.1
Q9WVB1	Ras-related protein Rab-6A	23.575	5.54	23.7496	17.7885	3	7	1	110.9	82.4	106.7
Q9WVC0	Septin-7	50.476	8.68	6.27548	2.75229	1	1	1	73.9	104.8	121.3
Q9WVH8	Fibulin-5	50.127	4.67	30.3947	12.2768	5	12	5	97.4	114.3	88.3
Q9Z1P2	Alpha-actinin-1	102.896	5.38	291.931	36.3229	29	78	15	98.7	97	104.3
Q9Z1S7	Osteomodulin	49.751	5.26	14.8925	8.27423	4	6	4	93	110.6	96.4
Q9Z244	GMP reductase 1	37.464	6.98	18.3795	10.7246	4	6	3	94.3	110.9	94.9
Q9Z2G8	Nucleosome assembly protein 1-like 1	45.285	4.5	13.9474	9.74359	3	3	2	79.7	133	87.2

## Sheet: repeat2 Quantitation
Protein accession	Protein description	MW [kDa]	calc.pI	Score	Coverage [%]	#Peptides	#PSMs	#Unique peptides	Z intensity	Y intensity	C intensity
A0A096MJ38	Protein Ifit1lb	55.093	6.54	3.54653	2.32558	1	1	0	84.7	123.9	91.4
A0A0G2JSI4	Protein Adgre5	99.321	8.18	11.7558	3.87597	4	5	4	99.9	110.5	89.6
A0A0G2JSL0	RCG63409	25.287	5	11.8594	12.605	3	9	0	91.8	111	97.2
A0A0G2JSV6	Protein Hba2	15.275	8.31	61.6097	66.9014	8	17	1	118.4	84.7	96.9
A0A0G2JT64	Protein Akr1b8	35.967	7.49	2.734	2.53165	1	1	0	49.8	90.6	159.6
A0A0G2JT95	RAT_ Uncharacterized protein	14.893	9.35	38.014	21.4815	2	18	0	95.4	115.8	88.8
A0A0G2JTU9	Protein Kdm5a	191.904	6.38	2.69776	0.473373	1	3	1	117.1	102.7	80.2
A0A0G2JUA5	Protein Ahnak	580.754	6.14	3.06123	2.80734	1	2	1
A0A0G2JUD2	Protein Sar1a	34.505	5.3	29.6733	12.7451	3	5	3	85.6	99.7	114.7
A0A0G2JUG1	Protein Gm5414	57.424	8.35	48.3729	7.99257	4	11	1	171.7	71.1	57.3
A0A0G2JUY3	RAT_ Uncharacterized protein	12.732	5.99	15.6535	24.3478	3	5	1	120.6	101	78.4
A0A0G2JV24	Protein Thbs1	127.789	4.96	338.966	25.5208	26	194	24	104.9	99.4	95.6
A0A0G2JV42	RAT_ Uncharacterized protein	12.572	7.24	13.0512	23.4783	2	3	1	99.5	106.8	93.8
A0A0G2JW29	Protein Man1a1	82.111	6.34	3.56714	2.54692	2	2	2	87.6	104.8	107.6
A0A0G2JW41	RAT_ Uncharacterized protein	13.022	7.08	17.9964	13.5593	1	3	1	111.9	99.7	88.4
A0A0G2JW60	Protein Utrn	391.833	5.33	5.36694	0.408879	1	1	1	84.7	122.1	93.2
A0A0G2JWB6	Protein Pxdn	165.323	6.99	77.3567	11.0508	17	29	17	92.5	107.3	100.3
A0A0G2JWX0	RAT_ Uncharacterized protein	15.496	6.01	17.2863	14.1844	2	4	0	84.7	121.8	93.5
A0A0G2JX25	Guanosine monophosphate reductase 2	38.023	7.44	8.53331	2.87356	1	2	0	100	96	104
A0A0G2JX36	RAT_ Uncharacterized protein	13.218	5.39	6.80855	9.2437	1	3	0	95.8	118.5	85.7
A0A0G2JXI9	Protein Hist1h2bo	15.469	10.24	5.26682	11.5942	2	4	0	164.8	70.5	64.7
A0A0G2JY98	RAT_ Uncharacterized protein	15.372	8.87	39.93	32.8571	4	11	0	96.5	106.5	97.1
A0A0G2JYA4	RAT_ Uncharacterized protein	35.5	5.43	12.673	11.0032	3	4	0	88.7	101.8	109.5
A0A0G2JYC4	Protein LOC100361907	44.549	7.52	38.7896	19.0231	6	16	5	110.3	99.9	89.9
A0A0G2JZ38	Protein Fhod1	126.388	6.1	3.46506	1.72712	2	2	2	88.6	112	99.4
A0A0G2JZI2	Protein Eprs	169.753	7.44	10.5866	1.32275	2	3	2	93.4	99.5	107.1
A0A0G2JZN1	RAT_ Uncharacterized protein	10.299	5.87	7.58536	18.75	1	1	0	109	94.1	96.9
A0A0G2JZS9	RAT_ Uncharacterized protein	10.804	4.97	13.3634	15.4639	1	4	1	79.9	110.7	109.4
A0A0G2JZV7	RAT_ Uncharacterized protein	12.147	9.51	25.7228	43.2432	4	6	3	82.2	103.4	114.5
A0A0G2K0C1	Protein Ces2	62.127	5.97	20.7098	6.06061	3	6	0	106.3	97.9	95.8
A0A0G2K0N6	RAT_ Uncharacterized protein	10.746	7.12	49.0426	28.866	2	9	1	98	111.6	90.4
A0A0G2K161	Protein Epb4.1	96.796	5.45	13.992	5.42725	4	5	3	90.3	109.1	100.6
A0A0G2K1A2	Protein Mpo	80.832	9.52	11.4966	4.17827	3	3	2	103.9	112.1	84
A0A0G2K1E1	Protein RT1-A1	42.882	5.44	15.5138	9.42408	4	6	0	78	97.9	124.1
A0A0G2K1L0	Protein Tnc	221.604	4.92	59.2013	6.78554	12	15	12	96.7	106.6	96.7
A0A0G2K290	RAT_ Uncharacterized protein	13.896	8.16	66.9617	36.2903	3	29	0	96.6	105.8	97.7
A0A0G2K2R5	Protein Efemp2	49.354	4.89	8.39507	4.51467	2	3	2	82.2	83.1	134.7
A0A0G2K332	RAT_ Uncharacterized protein	12.209	5.19	23.6886	20.5128	2	4	2	104.2	101.3	94.4
A0A0G2K3L5	RAT_ Uncharacterized protein	12.829	7.84	25.1992	20.8696	2	8	0	104.8	103.8	91.4
A0A0G2K3Z9	RAT_ Uncharacterized protein	22.15	8.4	7.89168	8.0402	2	3	0	108.6	81.3	110.2
A0A0G2K470	Protein Itga2	128.758	5.2	10.1468	2.88625	3	3	3	85.1	103.6	111.4
A0A0G2K4K2	RAT_ Uncharacterized protein	10.401	6.48	12.9308	27.0833	2	4	1	115.9	95.3	88.8
A0A0G2K516	Protein Stx11	33.23	6.65	5.06168	3.13589	1	1	1
A0A0G2K5D2	RAT_ Uncharacterized protein	13.544	9.17	36.9526	34.127	4	10	1	90.1	106.3	103.6
A0A0G2K5D7	Protein Specc1	127.522	7.69	4.37779	0.780572	1	1	1
A0A0G2K5E6	RAT_ Uncharacterized protein	12.804	9.88	2.88306	6.95652	1	1	0	111.6	101.9	86.5
A0A0G2K6E0	Protein Rhoc	23.893	6.3	9.9897	8.09524	1	1	0	87	112.4	100.6
A0A0G2K6F2	Protein Csmd2	373.183	6.23	4.23835	0.349548	1	3	1	99.1	84.7	116.2
A0A0G2K719	Protein Ddx3x	73.1	7.18	5.07925	1.81269	1	1	0	100.5	96	103.4
A0A0G2K735	Protein Uba7	109.846	5.69	2.39523	0.808898	1	1	1
A0A0G2K7A5	Protein Col10a1	66.606	9.8	18.0519	2.64706	1	2	1	81	128.7	90.3
A0A0G2K7I1	RAT_ Uncharacterized protein	10.139	4.73	23.7352	35.4167	2	3	2	100	119.4	80.7
A0A0G2K7X7	Oxidation resistance protein 1	93.604	7.25	264.42	28.2506	22	119	22	94.3	107.2	98.5
A0A0G2K828	RAT_ Uncharacterized protein	13.214	8.48	24.9435	31.9328	3	6	2	123.8	100.1	76.1
A0A0G2K896	Protein RGD1310507	76.671	6.96	45.0701	11.2857	8	12	7	84	98.4	117.6
A0A0G2K8G2	Protein Acsm1	70.889	7.65	2.54929	1.74603	1	1	1	75.5	87.5	137
A0A0G2K8K8	Protein LOC100361706	13.446	6.51	8.4011	14.0496	1	1	0	90.6	106.9	102.6
A0A0G2K8W9	Protein Sptbn1	273.307	5.64	115.075	9.1179	20	25	18	87.2	105.5	107.3
A0A0G2K950	Protein Papss2	69.906	7.42	3.64762	1.45396	1	1	1	81.1	102.4	116.5
A0A0G2K975	Protein RGD1564614	85.753	8.06	27.6444	7.19895	7	16	5	104.3	97	98.8
A0A0G2K980	RAT_ Uncharacterized protein	11.228	8.85	33.4756	33	3	12	2	98.9	92.1	109
A0A0G2K9Z5	RAT_ Uncharacterized protein	13.025	6.76	30.7888	29.661	3	7	1	105.1	120.1	74.8
A0A0G2KAH4	Protein Dock6	236.601	6.89	2.68361	0.662565	1	1	1	47	202.7	50.3
A0JN29	Limb and neural patterns	42.143	9.25	4.11345	2.39362	1	1	1	106.5	92.9	100.6
A0JN30	Canopy 2 homolog (Zebrafish)	20.696	5.14	8.35724	8.79121	1	1	1	97.4	97.7	104.9
B0BN63	LOC681996 protein	38.08	5.53	2.40252	3.5503	1	1	1	98.7	100.7	100.6
B0BNE5	S-formylglutathione hydrolase	31.343	6.9	20.7089	14.539	2	2	2	74.4	100.2	125.4
B0BNI5	Olfactomedin-like protein 3	45.932	6.57	26.1529	11.33	5	9	5	97.3	104.8	97.9
B0BNK1	Protein Rab5c	23.411	8.41	9.88525	10.1852	2	2	0	100.2	99.5	100.3
B0BNN4	Complement factor properdin	50.539	7.9	52.0231	13.5484	7	18	7	103.5	102.3	94.2
B1H219	Dkk3 protein	38.713	4.58	12.2008	6.03448	1	1	1	115.2	96.8	88
B1H260	F13b protein	75.034	6.42	53.6655	17.7005	11	19	11	100.8	102.1	97
B1WBS4	Protein Vps26b	39.1	7.37	4.12849	3.57143	1	1	1	74.7	91.5	133.8
B1WC34	Protein Prkcsh	59.181	4.48	54.6874	12.381	6	14	6	110.4	91.7	97.9
B1WC91	C1qtnf3 protein	35.021	7.39	47.0479	12.5392	4	16	4	90.8	105.3	103.8
B2GUV9	Protein Exoc3l4	80.963	6.42	9.27793	3.7448	3	3	3	100.7	102.8	96.5
B2GUX5	5'-nucleotidase	33.788	5.47	15.8241	11.7845	3	4	3	114.5	89.5	96
B2GUZ5	F-actin-capping protein subunit alpha-1	32.889	5.69	45.1492	33.5664	6	7	4	96.6	101.3	102.2
B2GVB9	Fermt3 protein	75.575	7.08	189.659	36.9925	22	52	22	101.2	101	97.8
B2RYC9	Glucosylceramidase	57.455	7.39	17.2783	2.71845	1	2	1	96	101.3	102.7
B2RYM1	Angiopoietin-like 6	50.885	8.54	16.8413	10.2845	3	3	2	84.6	119.6	95.8
B2RYM3	"Inter-alpha trypsin inhibitor, heavy chain 1 (Predicted), isoform CRA_a	100.526	6.86	178.743	26.2168	18	46	18	91.5	108.5	100.1
B2RZ72	"Actin related protein 2/3 complex, subunit 4 (Predicted), isoform CRA_a	19.654	8.43	6.45225	11.3095	2	2	2	126.5	89	84.5
B2RZ77	"Dermatopontin (Predicted), isoform CRA_a	24.187	4.86	16.0503	13.3663	3	5	3	96.4	104.3	99.3
B5DEH7	C1r protein	80.373	6.24	144.478	28.5714	19	52	18	99.7	104.3	95.9
B5DEN5	Eukaryotic translation elongation factor 1 beta 2	24.66	4.72	7.642	9.77778	2	2	1	94.1	97.8	108.1
B5DEY8	Protein Snx6	46.608	6.16	4.58319	2.46305	1	1	1
B5DF46	Phosphomannomutase	27.691	7.3	15.1442	11.9835	3	4	3	91.3	110.1	98.6
B5DF60	"Eukaryotic translation initiation factor 1A, Y-linked	16.45	5.24	6.70182	14.5833	2	2	0	91.5	102.5	106.1
B5DFC3	Protein Sec23a	86.106	7.08	4.00846	1.56863	1	1	1	93.8	106.7	99.5
B5DFC9	Nidogen-2	152.88	5.47	22.0175	3.4384	4	5	4	92	106.3	101.7
C0JPT7	Filamin alpha	280.32	6.04	274.879	17.6582	35	53	31	92.7	100.6	106.7
C0M4B0	Matrix metalloproteinase 19	58.252	7.2	115.403	29.0135	12	25	12	96.7	101.9	101.4
D3Z8I7	Protein Gstt3	23.366	9.09	9.46528	12.381	2	2	2	75.3	107.3	117.4
D3ZAB3	RAT_ Uncharacterized protein	13.255	5.33	12.9546	13.4454	1	2	0	91.4	102.2	106.4
D3ZAF5	"Periostin, osteoblast specific factor (Predicted), isoform CRA_a	89.999	7.53	37.492	10.3704	7	10	7	106.3	105.5	88.1
D3ZAN3	Alpha glucosidase 2 alpha neutral subunit (Predicted)	90.515	6.2	69.4696	13.0489	9	22	9	103.1	102.5	94.4
D3ZBB2	Protein LOC100361952	13.137	7.28	33.7895	33.3333	4	10	1	96.5	104.5	99
D3ZBN0	Histone H1.5	22.635	10.96	2.42079	4.05405	1	1	0	185.5	56.5	58
D3ZC54	RAT_ Uncharacterized protein	13.122	9.04	16.3211	15.3846	2	8	1	93.3	134.3	72.4
D3ZE00	RAT_ Uncharacterized protein	10.842	6.58	43.1809	27.551	2	20	0	89.1	121.8	89.1
D3ZEB1	Protein F8	251.032	7.3	39.9846	4.07621	9	17	8	91	116.4	92.6
D3ZEP5	RAT_ Uncharacterized protein	10.574	4.64	18.567	18.5567	1	2	1	96.5	109	94.5
D3ZFF8	RAT_ Uncharacterized protein	12.976	8.87	32.1153	48.7179	5	6	5	106.9	94.9	98.1
D3ZFH5	Protein Itih2	92.311	6.7	95.9665	16.3438	15	42	15	97.3	108.6	94.1
D3ZFU9	Protein Mylk	214.778	6.02	14.4204	1.63182	3	3	2	94.5	104	101.5
D3ZGN2	Copine 5 protein	65.565	5.77	2.87976	1.51771	1	1	0	109.8	105.5	84.7
D3ZH39	Receptor protein-tyrosine kinase	115.463	6.14	2.77237	0.763359	1	1	0	96.3	106.7	97
D3ZHJ4	Protein Dok2	45.304	6.06	3.59346	2.18447	1	1	1	90.4	115.1	94.5
D3ZJ08	Histone H3	15.379	11.27	6.05774	10.2941	2	3	0	168.2	72.4	59.4
D3ZJF8	Protein Fcgbp	274.98	5.08	43.6969	3.48297	9	16	8	105.8	98	96.2
D3ZKG5	Protein Parvb	41.675	6.33	40.0928	18.0822	6	11	5	102.5	93.6	103.9
D3ZKG7	"Inositol polyphosphate-5-phosphatase F (Predicted), isoform CRA_c	127.181	6.98	2.4627	0.619469	1	4	1	99.8	94.6	105.5
D3ZKG9	Clustered mitochondria protein homolog	151.07	6.02	3.70919	0.518903	1	2	1	65.7	90.2	144.1
D3ZKH0	Protein RT1-CE16	39.12	6.55	6.68847	8.02292	3	4	2	77.1	117.8	105.1
D3ZN06	"CD248 antigen, endosialin (Predicted)	81.775	5.78	6.99844	2.22513	2	2	2	97.1	108.1	94.8
D3ZP82	"Lysyl oxidase-like 3 (Predicted), isoform CRA_a	83.575	6.95	6.85043	2.65252	2	2	2	81.8	116.1	102.1
D3ZPI8	"Complement component 8, gamma polypeptide (Predicted), isoform CRA_a	18.402	8.32	148.416	63.4146	9	43	9	95.1	108.2	96.7
D3ZPR0	Chromosome segregation 1-like (S. cerevisiae) (Predicted)	110.144	5.77	6.17666	1.33883	1	1	1	87.7	87.3	125
D3ZPW1	"Arrestin domain containing 2, isoform CRA_a	20.745	10.36	2.29261	5.2356	1	6	1	80	115.1	104.9
D3ZQ25	Fibulin-1	78.019	5.16	169.427	21.5603	13	56	13	104.9	103.2	91.8
D3ZQN7	Protein Lamb1	197.264	4.97	12.2656	1.45577	2	2	2	93.8	106.8	99.4
D3ZRB3	Protein LOC687609	23.586	8.43	3.21353	3.79147	1	1	1	101.1	102.7	96.2
D3ZRL8	Protein Scml2	101.817	9.76	2.26281	0.648649	1	2	0	101.3	99.8	98.9
D3ZS19	Protein A2ml1	162.672	5.68	5.56923	1.57642	2	2	2	95.1	121.3	83.6
D3ZT94	Pituitary homeobox 3	42.024	5.8	52.3594	26.7717	8	10	8	100.5	109.9	89.6
D3ZTE0	Coagulation factor XII	65.801	7.46	80.5281	17.9832	10	26	10	92.1	108.9	99
D3ZTE7	Protein Adamts2	130.36	7.28	5.96595	2.05128	2	2	2	88.7	104.6	106.7
D3ZTX4	Protein Mgam	204.812	5.43	3.34381	0.501393	1	1	1
D3ZUL3	Protein Col6a1	108.738	5.36	2.46357	0.878049	1	1	1	86.4	110.5	103.2
D3ZUQ1	Lipase	44.413	6.04	10.4203	6.04534	3	5	3	109	96.9	94.1
D3ZUU6	Protein LOC100912012	22.292	5.44	22.0485	12.8713	2	4	2	87.9	106.3	105.8
D3ZVB7	Osteoglycin (Predicted)	34.048	6.19	5.5216	5.7047	2	2	2	101.3	105.1	93.7
D3ZVQ0	Ubiquitin carboxyl-terminal hydrolase	95.718	5.01	48.4773	8.74126	6	8	6	86.7	106.2	107.1
D3ZWC1	Protein LOC100362150	12.295	7.9	5.38923	13.3929	1	1	1	86.7	122.8	90.5
D3ZWD6	"Complement component 8, alpha polypeptide (Predicted)	66.23	5.96	229.938	40.2044	18	73	17	95.2	105.7	99.1
D3ZXI3	Protein Notum	56.513	7.23	11.6019	3.97614	1	1	1	87.6	115.2	97.2
D3ZXP3	Histone H2A	15.105	10.74	8.81579	11.1888	2	5	0	140.8	81.5	77.7
D3ZXY4	Protein Aldh8a1	53.464	7.34	10.6231	7.80287	4	6	4	69.3	100.5	130.2
D3ZY96	Neutrophilic granule protein (Predicted)	19.369	8.02	17.8306	30.9524	5	8	5	108.5	100.4	91.1
D3ZZ08	RAT_ Uncharacterized protein	13.183	7.12	22.8503	38.3333	5	6	3	104.8	107.3	87.9
D3ZZT9	Protein Col14a1	192.445	5.22	6.43447	0.724638	1	2	1	90.2	109.6	100.2
D4A0T9	Protein Adamts13	154.552	6.54	32.1543	5.89474	8	9	8	97.9	109.2	92.9
D4A111	Protein Col6a3	305.961	5.72	95.3628	6.8464	17	23	17	91.4	111.4	97.2
D4A133	Protein Atp6v1a	68.222	5.58	5.58403	1.94489	1	1	0	107.7	98.9	93.3
D4A1L2	Protein Nbeal2	300.694	6.44	6.09008	0.696226	2	2	2	78.7	107.9	113.5
D4A1V7	"MOB1, Mps One Binder kinase activator-like 1A (Yeast) (Predicted)	25.075	6.73	12.5227	17.1296	4	4	0	97.2	96.3	106.5
D4A269	RAT_ Uncharacterized protein	13.767	7.59	3.87746	11.1111	1	1	0	88.7	104.8	106.5
D4A388	Protein Papln	140.836	7.64	71.6127	9.72222	10	19	10	95	103	101.9
D4A3D1	Uncharacterized protein	11.138	7.94	14.4366	29.2929	2	2	2	92.6	104.2	103.2
D4A3E0	Protein Mmrn1	135.518	7.52	188.73	18.0992	21	50	21	95.2	103	101.8
D4A4L6	RAT_ Uncharacterized protein	12.96	7.28	13.1832	23.9316	3	6	0	87.2	101.7	111.1
D4A526	Leukocyte cell-derived chemotaxin 2 (Predicted)	16.587	9.28	2.35527	5.96026	1	1	1	94.8	104.5	100.7
D4A648	Protein Stk4	55.336	5.22	5.93742	3.28542	1	1	1	101.3	84.8	113.8
D4A678	Protein Spta1	279.902	5.03	19.2382	2.85596	6	6	5	86.6	110.3	103.1
D4A6C5	Protein Arhgap1	50.591	6.54	6.3883	4.7836	2	2	2	94.5	103.1	102.4
D4A6K9	Active BCR-related gene (Predicted)	97.631	6.58	3.92211	1.04773	1	3	1	117.9	93.6	88.6
D4A7F6	Collectin sub-family member 10 (C-type lectin) (Predicted)	30.608	7.62	12.0183	11.9134	3	3	3	105.9	99.8	94.3
D4A7W8	Microfibrillar-associated protein 4	28.918	5.44	2.78652	2.72374	1	5	1	116.1	100.9	83
D4A8F2	Protein Rsu1	31.318	7.96	18.1315	18.0505	5	7	5	103.9	94.5	101.6
D4A8G5	Protein Tgfbi	74.706	7.5	19.414	8.46715	7	8	7	95	97.3	107.7
D4A8H8	Cytoplasmic FMR1 interacting protein 1 (Predicted)	145.164	6.9	3.47808	0.957702	1	1	0
D4A917	Protein Ltbp4	174.406	5.34	3.68613	0.735745	1	1	1	97.7	105.3	97
D4AAI2	"Histocompatibility (Minor) HA-1 (Predicted), isoform CRA_b	123	6.13	15.1891	4.21147	4	5	4	97.9	93.5	108.6
D4ABV1	"GTP binding protein 2, isoform CRA_a	65.701	8.05	3.71399	1.49502	1	1	1	70.1	81.6	148.3
D4ABX6	Protein Mmrn2	104.106	5.88	3.78861	1.17899	1	1	1
D4AC23	Protein Cct7	59.62	8	8.38169	4.59559	3	3	3	59.6	150.4	90
D4AC85	Protein Qpct	41.072	6.96	6.4961	5.52486	2	2	2	91.4	101.8	106.8
D4ACB8	"Chaperonin subunit 8 (Theta) (Predicted), isoform CRA_a	59.55	5.54	24.7448	11.6788	6	6	6	91.9	101	107.1
D4ACR1	Uncharacterized protein	13.705	7.81	42.3393	31.405	3	8	2	114.7	105.2	80.1
D4ADL1	RAT_ Uncharacterized protein	12.906	4.42	42.1801	27.5	2	6	1	88.3	107.1	104.6
D4AED6	Protein RGD1307782	27.381	5.2	10.3443	7.11462	1	1	0	59.8	79.2	161
E9PSP1	Protein Pltp	54.417	6.62	151.74	26.8145	12	43	12	98.9	104.3	96.8
E9PU28	Inosine-5'-monophosphate dehydrogenase 2	55.78	7.28	4.94119	2.14008	1	1	1	90	107.8	102.2
F1LMM4	Protein Pkdcc	33.23	5.47	9.11218	9.89761	3	3	3	98.8	108.9	92.3
F1LMV6	Protein Dsp	332.187	6.83	14.1476	1.91171	6	6	6	156.1	74.3	69.7
F1LNF0	Protein Myh14	228.775	5.55	19.6774	1.15	2	3	1	91.3	104.1	104.6
F1LNI3	Protein F5	218.782	5.38	289.615	12.8218	20	99	19	103.8	100.6	95.7
F1LP42	Hedgehog protein	45.444	8.6	8.5526	2.91971	1	2	1	84.7	118.4	96.9
F1LP69	Protein LOC297568	145.562	7.99	305.936	24.3451	30	120	8	97.1	101.8	101.1
F1LPV0	Protein Nars	64.087	5.86	2.92827	4.12186	2	2	2	92.9	99.7	107.3
F1LPW0	Protein Ighm	54.836	5.83	197.683	34.5455	16	118	15	112.8	95.3	91.9
F1LQ70	"Arachidonate 12-lipoxygenase, 12S-type	75.485	6.46	42.3307	19.1554	11	12	11	90.7	99.6	109.7
F1LQT4	Protein Cpn2	62.6	6.33	85.8143	21.2389	12	37	12	93.2	111.4	95.4
F1LR02	"Procollagen, type XVIII, alpha 1, isoform CRA_a	134.563	6.29	39.4947	5.1106	5	6	5	93.4	110	96.6
F1LRA5	Lipid phosphate phosphatase-related protein type 2	115.743	8.97	10.4613	3.49057	4	5	4	96.4	95.6	108
F1LSS7	Protein Colec11	28.854	5.2	31.5098	17.3432	4	8	4	94.6	101.4	104
F1LT78	Protein Antxr2	53.239	7.8	9.48659	7.97546	3	3	2	101.3	100	98.7
F1LTD1	RAT_ Uncharacterized protein	12.605	9.17	19.5676	25.4386	3	4	1	83.2	105.7	111.1
F1LTJ5	Uncharacterized protein	262.948	5.99	83.418	6.04328	13	21	13	88.7	116.3	95
F1LTN6	Protein Igkc	24.899	5.63	185.779	41.6667	7	56	0	107.9	93.2	99
F1LTQ2	RAT_ Uncharacterized protein	34.41	5.5	66.8232	11.3636	3	24	1
F1LUI5	Protein LOC100365438	13.833	6.52	13.1119	9.67742	1	2	0	80.1	119.4	100.6
F1LUM5	Protein Tubal3	42.805	6.02	51.4897	8.37696	3	8	1	87	104.9	108.1
F1LV21	Protein Ubash3b	71.468	6.81	6.44331	4.85893	3	3	3	79.9	106.4	113.6
F1LVL4	Protein LOC100363935	13.078	5.25	24.4264	28.5714	3	6	0	100.7	105.5	93.8
F1LWD0	RAT_ Uncharacterized protein	11.913	8.46	19.1437	35.8491	3	3	3	102.2	100.6	97.2
F1LWS4	Protein LOC683745	65.822	6.55	112.181	23.1707	12	35	11	105.2	97.4	97.4
F1LXA9	Protein Plekha2	47.217	8.82	5.2763	2.58824	1	1	1	90.4	100.7	108.9
F1LYF1	RAT_ Uncharacterized protein	15.267	8.05	24.0551	24.2857	3	8	1	83.2	140.2	76.7
F1LYQ4	Uncharacterized protein	45.189	5.47	149.534	29.1358	11	80	11	87.4	92.3	120.3
F1LZ11	RAT_ Uncharacterized protein	14.058	8.91	49.8786	26.6129	3	14	3	98	99.4	102.6
F1LZG3	RAT_ Uncharacterized protein	11.846	6.51	42.2077	16.6667	1	5	0	103.7	96.9	99.4
F1LZY6	RAT_ Uncharacterized protein	10.476	4.72	11.1046	13.4021	1	3	0	88.6	122.3	89.1
F1M091	Protein Klk14	27.243	9.11	2.49703	5.2	1	1	1	102.1	112.8	85.1
F1M0B7	Protein LOC100361705	12.621	4.94	7.66055	13.7931	1	1	1	73.9	140.7	85.4
F1M0Q9	Protein Pm20d1	52.469	7.08	43.4263	9.11017	4	8	4	95.3	110.9	93.8
F1M0U4	RAT_ Uncharacterized protein	13.432	7.87	14.7132	20.8333	2	3	2	106.5	117.2	76.2
F1M171	Protein RGD1311933	38.458	4.87	7.43486	5.95238	1	1	1	67.1	144.2	88.7
F1M1C2	RAT_ Uncharacterized protein	29.567	10.2	2.44563	2.64151	1	1	1
F1M1Q7	RAT_ Uncharacterized protein	14.568	5.29	22.0523	22.3881	3	8	0	97.5	119.1	83.4
F1M1R0	RAT_ Uncharacterized protein	14.884	4.84	22.0779	21.3235	3	10	2	107.5	104.2	88.3
F1M3X3	RAT_ Uncharacterized protein	13.006	8.6	15.7859	23.0769	2	4	1	91.3	99.3	109.3
F1M4R1	RAT_ Uncharacterized protein	13.143	8.85	16.7611	15.6522	2	8	0	100	102.7	97.4
F1M5X4	Protein LOC100362687	13.723	5.41	38.4283	34.6774	3	6	1	95.6	110.4	94.1
F1M6I7	Proteasome subunit alpha type	27.876	8.69	32.287	15.6	3	10	1	88.9	117.2	93.9
F1M798	Metalloendopeptidase	111.577	7.08	4.52523	1.71717	2	2	1	82.9	123.1	94
F1M7I8	Protein RGD1565617	13.569	4.56	13.4309	12.9032	1	2	1	102	95.4	102.5
F1M8F5	Protein LOC100909605	46.328	7.8	70.8388	10.9756	4	28	1	103.9	102.4	93.7
F1MAA7	Protein Lamc1	177.273	5.22	67.1549	7.15619	10	12	10	96.4	105.2	98.4
F7F588	Protein Nmnat3	27.56	8.76	4.90618	6.53061	2	2	2	89.7	101	109.2
F7FAY5	Protein LOC360919	70.279	6.57	15.1	6.76329	5	7	5	89.7	107.3	103
F7FEM5	Protein Sbsn	69.398	7.15	185.085	51.4074	13	40	13	104.1	98.6	97.3
F7FHF3	Protein Serpinf2	62.252	6.8	56.3547	11.5523	6	20	6	89.5	106.5	104
F7FHP0	"Angiopoietin-like 3, isoform CRA_b	52.589	7.42	40.71	16.2637	7	12	7	98	105.2	96.8
F7FMS0	Protein Mst1	83.091	8	37.9668	10.9608	8	12	8	91.8	104.6	103.6
G3V6G1	Immunoglobulin joining chain	17.773	5.34	30.5779	40.8805	6	20	6	96.3	104.5	99.1
G3V6H0	Protein LOC102555167	22.163	5.73	45.0745	42.7861	8	15	0	106.8	97.2	96
G3V6X1	"Fibulin 2, isoform CRA_a	131.215	4.69	9.11302	0.819001	1	2	1	91	117.3	91.6
G3V7G9	Eukaryotic translation initiation factor 3 subunit L	45.053	9.03	5.01601	2.6178	1	1	1	91.1	97.7	111.2
G3V7J5	Carboxylic ester hydrolase	63.542	6.09	49.5106	11.2875	6	11	4	112.1	97.2	90.7
G3V7L4	Protein Cdh16	90.035	4.6	5.02091	1.3253	1	1	1	73.8	115.8	110.4
G3V7P2	Fibrinogen-like 2	48.625	7.23	89.2418	20.5128	9	52	9	100.6	97.4	102
G3V7Q4	Protein Ptpn12	85.93	5.83	11.879	2.48042	2	3	2	99.7	105.2	95
G3V7Q7	"IQ motif containing GTPase activating protein 1 (Predicted), isoform CRA_b	188.714	6.43	2.80465	0.42245	1	1	1
G3V852	Protein Tln1	269.504	6.2	1029.99	44.1165	85	278	71	98.4	97.2	104.4
G3V8A5	Protein Vps35	91.669	5.44	14.2466	7.03518	5	5	5	85	103.2	111.7
G3V8D4	Apolipoprotein C-II (Predicted)	10.688	4.61	38.0626	40.2062	3	19	3	127	89.9	83.1
G3V8K8	Protein Proz	49.096	5.73	64.7552	13.6364	5	16	5	100.1	94.8	105.1
G3V8S9	Cathelicidin antimicrobial peptide	19.743	8.13	8.03986	9.14286	1	1	1	110.6	97.6	91.8
G3V928	Protein Lrp1	504.558	5.36	86.0787	4.20242	17	24	17	88.8	106.2	105.1
G3V9A3	Protein Sfn	27.73	4.78	36.0528	14.9194	4	23	0	156.8	71.6	71.6
G3V9M6	"Fibrillin 1, isoform CRA_a	311.738	4.93	11.0918	0.940111	3	4	3	95.2	103.9	100.9
G3V9R2	Protein Cfh	140.139	6.77	543.548	41.9433	44	225	40	100.6	100.2	99.2
M0R3K9	Uncharacterized protein	21.822	7.77	10.3368	7.28155	1	2	0	84.2	92.7	123.1
M0R485	Protein Pglyrp2	47.071	7.59	104.904	31.954	13	39	13	101.3	107	91.7
M0R4B9	Protein RGD1565252	12.708	6.47	10.0891	23.0769	2	3	0	96.3	107.3	96.3
M0R4Z4	RAT_ Uncharacterized protein	13.277	6.13	8.51132	9.32203	1	2	1	99.8	106.8	93.4
M0R590	Glyceraldehyde-3-phosphate dehydrogenase	35.791	8.03	132.01	42.6426	11	34	0	87.5	99.4	113.1
M0R5H9	RAT_ Uncharacterized protein	34.457	9.55	4.30706	3.76176	1	1	1	84.1	110.1	105.8
M0R6I2	RAT_ Uncharacterized protein	13.838	5.41	6.23151	9.6	1	1	0	84.4	99.9	115.7
M0R6K2	Protein Erbb2ip	157.922	5.97	8.18089	1.9816	3	3	3	97	102.7	100.3
M0R6V0	RAT_ Uncharacterized protein	13.829	4.97	2.79942	7.25806	1	1	0
M0R757	Elongation factor 1-alpha	50.076	9.01	32.0883	14.0693	7	11	0	90.4	74.6	134.9
M0R7M8	Protein LOC100911918	37.191	8.63	6.67562	5.47112	2	2	0	92.4	93.1	114.5
M0R8B5	Protein RGD1563231	12.924	4.56	19.5067	13.3333	1	2	1	107.1	104.6	88.3
M0R8B6	Protein Tubb1	50.384	5.11	213.916	36.9469	11	48	9	91	102.7	106.3
M0R8G6	RAT_ Uncharacterized protein	10.996	5.94	13.8372	14.8515	1	3	1	99	120.9	80.2
M0R8H7	Protein Ifnar2	57.881	4.59	3.49785	2.13178	1	1	1
M0R8T0	Protein RGD1564801	54.585	6.67	26.4658	10.8108	5	6	0	97.7	115.9	86.5
M0R936	Uncharacterized protein	15.427	6.35	10.8404	13.5714	1	1	1	90.4	117.8	91.9
M0R9F4	RAT_ Uncharacterized protein	15.607	8.88	6.72235	13.6691	2	3	0	92.1	114.8	93.1
M0R9K1	Uncharacterized protein	50.937	5.38	11.1691	7.34341	3	3	0	98.8	106.4	94.8
M0R9U2	RAT_ Uncharacterized protein	10.838	9.03	30.6197	52.0408	4	10	3	113	90.4	96.7
M0R9Z7	RAT_ Uncharacterized protein	13.288	9.2	22.4331	29.1667	3	4	0	100.8	110.7	88.5
M0RA08	Perilipin	47.314	5.72	5.8789	4.10959	2	2	2	83	108	109
M0RA79	Protein LOC691828	10.952	7.94	47.0449	48.4848	4	10	4	95.6	108.2	96.2
M0RAU4	RAT_ Uncharacterized protein	47.485	6.47	19.1938	10.0686	4	6	0	135.5	79.9	84.6
M0RAV0	RAT_ Uncharacterized protein	10.123	7.12	25.2736	23.6559	2	10	1	71.5	122.5	106
M0RBK4	RAT_ Uncharacterized protein	11.503	5.94	26.5022	31.1321	2	5	2	92.9	110.1	97
M0RBL2	RAT_ Uncharacterized protein	12.821	7.84	30.1582	24.7863	2	17	1	101.1	99.2	99.7
M0RBP7	RAT_ Uncharacterized protein	12.776	6.51	5.65774	6.77966	1	4	1	83.8	156.1	60.1
M0RBV1	RAT_ Uncharacterized protein	45.063	4.88	96.1347	22.3039	7	33	7	94.9	106.4	98.6
M0RC23	RAT_ Uncharacterized protein	11.188	7.39	23.8997	30.3922	3	11	0	96.9	105.2	98
M0RDF2	RAT_ Uncharacterized protein	11.176	7.93	18.1481	35.3535	3	5	1	88.5	79.1	132.5
M0RDL2	RAT_ Uncharacterized protein	11.26	7.39	22.556	30.3922	3	11	1	78.9	129.7	91.5
M3ZCQ3	Protein LOC100910765	12.132	7.03	9.60172	24.3243	3	9	1
O08619	Coagulation factor XIII A chain	82.606	5.62	238.674	26.0929	17	62	16	86	109.4	104.6
O08628	Procollagen C-endopeptidase enhancer 1	50.153	8.06	44.3771	12.8205	4	7	4	90	108.7	101.2
O08730	Glycogenin-1	37.354	5.39	2.27654	2.1021	1	1	1
O09171	Betaine--homocysteine S-methyltransferase 1	44.948	7.91	6.28095	4.4226	2	2	0	51.6	108.3	140.1
O35276	Neuropilin-2	103.831	5.31	16.326	6.27027	5	5	5	89.6	105.5	105
O35303	Dynamin-1-like protein	83.856	7.08	9.38172	4.23841	4	4	4	84.9	108.3	106.7
O35353	Guanine nucleotide-binding protein subunit beta-4	37.339	6.16	4.95507	2.94118	1	1	0
O35460	Angiopoietin-1	57.424	6.54	76.7285	21.1268	10	23	10	95.7	108.3	96
O35509	Ras-related protein Rab-11B	24.473	5.94	37.0343	34.4037	8	11	1	110.5	94.8	94.8
O35568	EGF-containing fibulin-like extracellular matrix protein 1	54.56	5.11	85.9691	27.1805	8	24	8	100.1	107	92.9
O35763	Moesin	67.697	6.54	15.3213	8.4922	6	8	4	98.5	98.2	103.3
O35783	Calumenin	36.973	4.58	45.2668	22.2222	5	9	5	99.6	101.4	99
O35814	Stress-induced-phosphoprotein 1	62.53	6.8	19.2663	9.76059	6	7	6	92.2	95.5	112.3
O54715	V-type proton ATPase subunit S1	51.09	5.52	3.78595	2.80778	1	2	1
O54735	"cGMP-specific 3',5'-cyclic phosphodiesterase	94.496	6.1	31.9881	10.6843	9	12	9	99	97.8	103.2
O55004	Ribonuclease 4	16.892	8.51	44.5322	40.8163	5	9	5	86.8	103.7	109.4
O55156	CAP-Gly domain-containing linker protein 2	115.41	6.51	3.11702	0.956023	1	1	1	93.1	106.2	100.7
O70210	Chondroadherin	40.378	9.41	2.70908	2.23464	1	1	1
O70417	Prolactin-inducible protein homolog	16.428	4.75	10.323	13.0137	1	2	1	88.2	116.1	95.7
O70513	Galectin-3-binding protein	63.701	5.35	59.7151	15.5052	7	17	7	94.1	108.6	97.4
O70535	Leukemia inhibitory factor receptor	122.317	5.81	131.626	16.194	18	41	18	100.2	88.6	111.3
O88201	C-type lectin domain family 11 member A	36.365	5.44	90.3725	33.5366	10	27	10	95.7	114.6	89.7
O88279	Slit homolog 1 protein	167.389	6.76	35.9285	6.13978	8	8	6	92.4	107.2	100.4
O88377	Phosphatidylinositol 5-phosphate 4-kinase type-2 beta	47.234	7.52	4.18629	2.16346	1	1	0	92.4	88.1	119.5
O88600	Heat shock 70 kDa protein 4	93.997	5.21	7.45384	3.21429	2	2	2	109.6	92.7	97.6
O88618	Formimidoyltransferase-cyclodeaminase	58.877	6.09	11.594	5.54529	3	3	3	56	118.1	125.9
O88959	Inhibin beta E chain	38.874	9.23	5.05918	3.42857	1	1	1	86.3	108	105.7
O89046	Coronin-1B	53.811	5.97	4.80479	3.09917	2	3	2	94.7	102.1	103.2
P00173	Cytochrome b5	15.346	4.98	2.31034	9.70149	1	1	1	72.5	129.9	97.5
P00697	Lysozyme C-1	16.718	9.1	30.1956	27.027	4	7	1	93.1	106.8	100.1
P00762	Anionic trypsin-1	25.943	4.89	15.4316	8.13008	1	2	1	92.5	89.9	117.6
P01015	Angiotensinogen	51.949	5.57	8.50745	4.61216	2	2	2	94.7	93.3	112
P01026	Complement C3	186.342	6.54	1244.67	52.1347	80	806	80	96.9	108.1	95
P01048	T-kininogen 1	47.745	6.52	93.5443	16.5116	7	33	4	98.6	97.7	103.7
P01161	Natriuretic peptides A	16.545	7.3	4.30745	10.5263	2	2	2
P01237	Prolactin	25.736	5.6	13.0295	14.1593	3	4	2	80.6	89.2	130.2
P01836	"RAT_ Ig kappa chain C region, A allele	11.725	5.16	90.3928	43.3962	4	43	1	116.4	114.4	69.1
P01883	RAT_ Ig delta chain C region (Fragment)	22.408	8.66	11.5405	6.43564	1	2	1	92.6	91.2	116.2
P01946	Hemoglobin subunit alpha-1/2	15.319	7.97	59.4715	66.9014	8	16	1	122.2	84.4	93.4
P02091	Hemoglobin subunit beta-1	15.969	8.07	90.8631	61.2245	8	30	3	111.9	86.1	102
P02650	Apolipoprotein E	35.731	5.27	212.006	45.8333	14	272	14	94.8	103.1	102.1
P02651	Apolipoprotein A-IV	44.429	5.22	601.944	77.2379	27	463	26	101.5	102.9	95.7
P02680	Fibrinogen gamma chain	50.6	5.96	81.1768	28.764	11	38	11	67.3	137.6	95.1
P02764	Alpha-1-acid glycoprotein	23.56	5.91	3.34964	3.41463	1	2	1	80.9	94.6	124.4
P02767	Transthyretin	15.71	6.16	38.2676	30.6122	4	12	4	90.6	81.4	128
P02770	Serum albumin	68.686	6.48	436.115	51.9737	33	306	33	109	85.6	105.4
P04041	Glutathione peroxidase 1	22.292	7.87	28.4221	35.3234	7	10	7	87	84.3	128.7
P04073	Gastricsin	42.806	4.45	4.93033	3.06122	1	1	1	56	82.7	161.3
P04176	Phenylalanine-4-hydroxylase	51.789	6.1	12.9458	10.3753	5	5	5	59.1	95.8	145.1
P04276	Vitamin D-binding protein	53.509	5.86	143.001	30.2521	13	57	13	107.9	92.1	100
P04638	Apolipoprotein A-II	11.432	6.65	41.5604	37.2549	4	44	4	108	79.7	112.4
P04639	Apolipoprotein A-I	30.043	5.74	375.082	62.5483	16	577	16	116.6	95.8	87.6
P04642	L-lactate dehydrogenase A chain	36.427	8.27	5.47112	5.72289	2	2	0	135.4	80	84.6
P04762	Catalase	59.719	7.5	24.5627	11.575	6	6	5	87.2	95.1	117.7
P04785	Protein disulfide-isomerase	56.916	4.93	64.2063	20.0393	11	20	11	86.5	98.8	114.7
P04897	Guanine nucleotide-binding protein G(i) subunit alpha-2	40.473	5.45	23.6577	14.3662	4	4	3	99	101.1	99.9
P04906	Glutathione S-transferase P	23.424	7.36	13.4852	16.1905	3	3	2	113.1	90.8	96
P04916	Retinol-binding protein 4	23.205	5.99	13.4626	8.95522	2	7	2	99.1	101	100
P04917	Serglycin	18.566	4.55	3.94769	8.37989	1	1	1	97.6	95.9	106.5
P04937	Fibronectin	272.341	5.76	1273.68	45.1756	81	467	81	101.9	103.6	94.5
P05197	Elongation factor 2	95.223	6.83	3.39383	1.04895	1	1	1	125.5	86.7	87.8
P05369	Farnesyl pyrophosphate synthase	40.804	5.43	14.3169	9.91501	3	4	3	76.5	109.3	114.3
P05370	Glucose-6-phosphate 1-dehydrogenase	59.338	6.38	34.3329	14.1748	7	10	7	93.5	103.7	102.8
P05371	Clusterin	51.342	5.71	229.271	39.1499	15	190	15	109.3	98.4	92.4
P05544	Serine protease inhibitor A3L	46.248	5.67	283.043	48.184	17	129	7	106.8	85.8	107.5
P05545	Serine protease inhibitor A3K	46.532	5.44	194.161	33.1731	12	68	3	106.2	99.7	94.1
P05696	Protein kinase C alpha type	76.742	7.05	9.92753	3.57143	3	6	2	103	98	99
P05942	Protein S100-A4	11.769	5.12	6.24984	16.8317	2	3	2	85.1	119.1	95.8
P06238	Alpha-2-macroglobulin	163.682	6.29	20.8473	1.22283	2	8	1	95.7	94.6	109.7
P06399	Fibrinogen alpha chain	86.632	5.74	297.19	41.5601	27	107	27	70.9	123.4	105.7
P06757	Alcohol dehydrogenase 1	39.62	8.18	27.6989	13.5638	6	14	5	40.9	95.6	163.5
P06759	Apolipoprotein C-III	11.11	4.77	20.7246	25.7426	2	17	2	86.3	105.1	108.6
P06761	78 kDa glucose-regulated protein	72.302	5.16	136.013	32.7217	18	39	15	103.7	103	93.3
P06765	Platelet factor 4	11.279	9.5	45.0699	42.8571	4	51	4	108.5	94.3	97.2
P06866	Haptoglobin	38.539	6.54	79.9387	28.8184	10	30	10	104.5	89.1	106.4
P07092	Glia-derived nexin	44.035	9.69	101.52	30.4786	12	29	12	95.9	101.6	102.5
P07150	Annexin A1	38.805	7.34	6.58181	6.06936	2	2	2	122.1	101.6	76.3
P07335	Creatine kinase B-type	42.698	5.67	105.433	27.0341	8	17	7	102	103.8	94.3
P07756	"Carbamoyl-phosphate synthase [ammonia], mitochondrial	164.476	6.77	340.463	30.4667	43	96	40	43.9	61.1	194.9
P07808	Pro-neuropeptide Y	11.026	7.14	14.9459	21.4286	2	9	2	111.5	81.8	106.7
P07867	Hepatic triacylglycerol lipase	55.587	8.1	14.9465	5.66802	2	3	2	94.9	104.2	100.8
P07871	"3-ketoacyl-CoA thiolase B, peroxisomal	43.793	8.22	5.78199	3.06604	1	1	0	73.1	88.6	138.4
P08290	Asialoglycoprotein receptor 2	35.005	5.25	5.96887	5.31561	2	2	1	78.8	101.5	119.7
P08460	Nidogen-1 (Fragment)	35.639	4.74	6.58335	4.93827	2	4	2	96.7	99.9	103.4
P08494	Matrix Gla protein	12.029	9.14	10.016	10.6796	1	3	1	81.5	120.7	97.8
P08541	UDP-glucuronosyltransferase 2B2	60.946	8.5	2.30601	1.50943	1	1	0	63.1	131.6	105.3
P08649	Complement C4	192.042	7.33	946.607	40.7024	61	408	61	99.2	105.7	95.1
P08650	Complement C5 (Fragment)	8.976	8.9	7.81917	10.3896	1	4	1	128.5	96.8	74.8
P08661	Mannose-binding protein C	25.998	5.33	25.3123	18.0328	4	5	4	107.5	102	90.5
P08699	Galectin-3	27.184	8.57	6.02255	4.19847	1	1	1	88.8	108.2	102.9
P08932	RAT_ T-kininogen 2	47.673	6.35	112.556	20.9302	10	51	3	101.7	94.9	103.4
P08934	Kininogen-1	70.889	6.8	219.567	27.3865	16	115	12	102.9	103.7	93.4
P09006	Serine protease inhibitor A3N	46.622	5.47	319.173	47.1292	19	108	17	112.8	73.3	113.9
P09034	Argininosuccinate synthase	46.467	7.78	55.7622	19.9029	9	26	9	44.1	83.1	172.9
P09456	cAMP-dependent protein kinase type I-alpha regulatory subunit	43.068	5.35	18.9111	10.2362	3	3	2	97	97.3	105.6
P09495	Tropomyosin alpha-4 chain	28.492	4.69	72.6407	32.2581	10	48	4	95	91.4	113.6
P09527	Ras-related protein Rab-7a	23.489	6.7	14.7207	11.5942	2	2	2	115	90.1	94.9
P09650	Mast cell protease 1	28.599	9.5	10.3105	9.23077	2	3	2	87.6	103.2	109.2
P09811	"Glycogen phosphorylase, liver form	97.421	7.2	22.6492	8.11765	7	7	4	82.4	96.1	121.5
P0C643	RAS guanyl-releasing protein 2	69.247	7.68	29.7854	9.86842	6	8	6	97.1	88.3	114.6
P10354	Chromogranin-A	51.993	4.73	30.6889	13.7339	4	6	4	100.1	102.1	97.8
P10716	C-type lectin domain family 4 member F	61.066	6.92	10.2661	4.90909	2	2	2
P10760	Adenosylhomocysteinase	47.507	6.54	23.2799	17.5926	8	8	6	68.6	107.8	123.6
P10959	Carboxylesterase 1C	60.136	5.73	15.427	9.65392	4	5	4	92.6	90.2	117.2
P10960	Sulfated glycoprotein 1	61.084	5.25	36.6504	12.4549	7	27	7	94.6	105.4	100.1
P11232	Thioredoxin	11.666	4.92	7.85981	20.9524	2	2	2	92.3	103.1	104.6
P11442	Clathrin heavy chain 1	191.477	5.72	35.9712	5.01493	7	8	7	92.1	108.9	99.1
P11517	RAT_ Hemoglobin subunit beta-2	15.972	8.79	45.0244	48.2993	7	20	2	80.2	108.7	111.2
P11884	"Aldehyde dehydrogenase, mitochondrial	56.453	7.05	30.0917	10.2119	5	7	4	55.6	73.3	171.2
P11980	Pyruvate kinase PKM	57.781	7.06	102.671	26.3653	13	30	2	116.1	86.6	97.3
P12346	Serotransferrin	76.346	7.28	193.662	40.1146	26	62	25	86	86.1	127.8
P12369	cAMP-dependent protein kinase type II-beta regulatory subunit	46.094	4.98	49.2757	15.1442	5	8	4	95.4	102.4	102.2
P12785	Fatty acid synthase	272.478	6.39	36.8521	3.7525	8	9	8	71.7	98	130.2
P12928	Pyruvate kinase PKLR	62.162	6.92	15.1017	6.09756	4	5	3	65.6	98.4	136.1
P13444	S-adenosylmethionine synthase isoform type-1	43.67	5.95	26.6668	12.0907	4	6	2	60.1	91.3	148.6
P13635	Ceruloplasmin	120.764	5.58	333.533	28.2342	28	196	27	109.9	93	97.1
P13676	Acylamino-acid-releasing enzyme	81.331	5.73	40.6202	11.0656	7	10	7	91.3	98.3	110.4
P13721	"Beta-galactoside alpha-2,6-sialyltransferase 1	46.702	8.73	11.5808	7.19603	3	3	3	90.7	107.6	101.7
P13803	"Electron transfer flavoprotein subunit alpha, mitochondrial	34.929	8.38	2.92518	4.8048	1	1	1	48.6	70.4	181
P13832	Myosin regulatory light chain RLC-A	19.883	4.81	19.9213	16.8605	3	7	0	92.6	99.3	108
P14272	Plasma kallikrein	71.227	8.07	94.0017	23.1975	15	34	15	94.1	105.5	100.4
P14423	"Phospholipase A2, membrane associated	16.283	8.94	12.1307	15.0685	3	10	3	61.5	127.6	110.9
P14480	Fibrinogen beta chain	54.201	7.78	207.185	44.0501	19	57	18	62.9	135.5	101.6
P14630	Apolipoprotein M	21.499	6.09	75.6165	25.7895	6	34	6	99.9	99.5	100.6
P14841	Cystatin-C	15.427	9.22	6.21939	12.1429	1	1	1	107	101.3	91.7
P14925	Peptidyl-glycine alpha-amidating monooxygenase	108.606	6.18	8.51717	3.17623	3	3	3	93.7	108.9	97.4
P15083	Polymeric immunoglobulin receptor	84.745	5.2	2.85761	1.17035	1	1	1	87.7	123.6	88.7
P15178	"Aspartate--tRNA ligase, cytoplasmic	57.09	6.44	17.6772	14.1717	6	6	6	90.3	103.7	106
P15473	Insulin-like growth factor-binding protein 3	31.659	8.29	2.78463	2.73973	1	1	1	87.1	115.4	97.5
P15650	"Long-chain specific acyl-CoA dehydrogenase, mitochondrial	47.842	7.74	10.4525	3.02326	1	2	1	64.4	73	162.6
P15709	Bile salt sulfotransferase	33.169	8.4	28.9037	28.169	8	9	3	62.7	88.2	149.2
P15800	Laminin subunit beta-2	196.347	6.79	6.02127	0.610772	1	1	1
P16086	"Spectrin alpha chain, non-erythrocytic 1	284.462	5.33	68.5514	6.39159	15	18	14	89.7	105	105.3
P16296	Coagulation factor IX	51.775	5.3	72.6071	16.2338	8	23	8	98.8	101.4	99.9
P16310	Growth hormone receptor	71.191	4.83	18.8792	6.73981	4	4	4	93.1	112	95
P16391	"RAT_ RT1 class I histocompatibility antigen, AA alpha chain	41.804	5.44	18.7116	8.89488	3	4	0	63.9	98.4	137.7
P16617	Phosphoglycerate kinase 1	44.51	7.9	4.29758	4.55635	2	2	1	114.8	103.4	81.9
P16638	ATP-citrate synthase	120.559	7.34	7.25775	1.45455	1	1	1	84.7	100.3	115
P16975	SPARC	34.274	4.89	3.42354	2.99003	1	1	1	72.7	114.7	112.6
P17220	Proteasome subunit alpha type-2	25.91	7.43	48.3214	28.6325	5	9	5	82.2	119.3	98.5
P17246	Transforming growth factor beta-1	44.301	8.53	57.2688	23.0769	9	19	9	97.9	101.5	100.6
P17475	Alpha-1-antiproteinase	46.107	6.07	111.705	35.0365	15	56	15	97.5	88.4	114.1
P17945	Hepatocyte growth factor	82.851	8.16	17.5134	6.45604	5	6	5	88.3	112.5	99.2
P17988	Sulfotransferase 1A1	33.884	6.86	5.30016	3.43643	1	1	1	35.3	80.3	184.4
P18163	Long-chain-fatty-acid--CoA ligase 1	78.128	6.99	2.51856	1.8598	1	1	1
P18292	Prothrombin	70.367	6.71	394.874	44.2464	27	245	26	94.6	95.9	109.6
P18418	Calreticulin	47.966	4.49	48.2583	20.4327	8	14	8	104.7	90	105.3
P18420	Proteasome subunit alpha type-1	29.499	6.61	76.5731	34.2205	9	23	9	91.5	112.5	96
P18421	Proteasome subunit beta type-1	26.462	7.36	57.9492	27.5	5	16	5	86.1	114.9	99
P18422	Proteasome subunit alpha type-3	28.401	5.44	60.9536	27.451	7	20	7	92.8	108.7	98.5
P18424	Phosphatidylcholine-sterol acyltransferase	49.695	6.52	135.863	22.2727	8	52	8	108.4	95.9	95.7
P18757	Cystathionine gamma-lyase	43.577	7.96	30.9946	20.603	7	9	1	56.2	101.7	142.1
P19627	Guanine nucleotide-binding protein G(z) subunit alpha	40.854	7.61	29.3718	11.2676	3	5	3	92.8	99.6	107.6
P19686	Guanylate cyclase soluble subunit alpha-3	77.517	7.06	8.85336	3.91304	3	4	3	94.7	97.2	108.1
P19939	Apolipoprotein C-I	9.854	9.09	23.2762	28.4091	3	21	1	109.3	73.9	116.9
P19999	Mannose-binding protein A	25.292	7.62	23.0058	14.2857	4	9	4	100.9	108.1	91.1
P20059	Hemopexin	51.318	7.65	113.378	36.5217	14	47	14	91.4	88.6	119.9
P20417	Tyrosine-protein phosphatase non-receptor type 1	49.643	6.16	4.22764	5.32407	2	2	2	98.1	99.5	102.3
P20595	Guanylate cyclase soluble subunit beta-1	70.412	5.4	8.50461	3.87722	2	2	2	91.7	96	112.3
P20650	Protein phosphatase 1A	42.39	5.36	3.6874	2.35602	1	1	1	91.9	119.9	88.3
P20651	Serine/threonine-protein phosphatase 2B catalytic subunit beta isoform	59.076	5.91	4.39712	4.19048	2	2	0	80.4	130.2	89.4
P20673	Argininosuccinate lyase	51.517	6.4	23.4999	9.97831	5	6	5	46.4	99.7	153.9
P20759	RAT_ Ig gamma-1 chain C region	35.923	6.89	119.099	31.2883	7	41	4	104.8	98.3	96.9
P20760	Ig gamma-2A chain C region	35.163	7.68	132.938	41.6149	10	48	7	115.8	93.8	90.4
P20761	Ig gamma-2B chain C region	36.474	7.64	99.4647	15.3153	4	27	4	91.5	101.6	106.9
P20762	RAT_ Ig gamma-2C chain C region	36.548	8.22	41.1125	16.4134	5	23	0	111.5	95.6	92.9
P20767	RAT_ Ig lambda-2 chain C region	11.311	5.99	68.5339	72.1154	6	23	6	112.7	88.3	99.1
P21670	Proteasome subunit alpha type-4	29.479	7.72	36.4834	22.2222	7	25	7	94.9	112.1	93
P22789	Alcohol sulfotransferase A	33.23	7.83	35.4505	32.0423	9	10	2	50.8	85.8	163.4
P23514	Coatomer subunit beta	106.943	5.96	3.91471	1.04932	1	1	1
P23593	Apolipoprotein D	21.621	5.02	34.6756	25.3968	4	11	4	108	96.2	95.8
P23680	Serum amyloid P-component	26.159	5.69	24.021	15.3509	3	8	3	123.5	95.3	81.2
P23764	Glutathione peroxidase 3	25.409	8.12	85.8552	37.1681	8	83	7	108	101.3	90.7
P24050	40S ribosomal protein S5	22.864	9.64	3.6135	4.41176	1	1	1	107	93.5	99.5
P24054	SPARC-like protein 1	70.59	4.7	5.35793	2.05047	1	1	1	83.6	110.4	106
P24090	Alpha-2-HS-glycoprotein	37.958	6.51	109.998	42.0455	12	47	12	114.6	89.5	95.9
P24268	Cathepsin D	44.652	7.09	17.4521	9.33661	3	4	3	88.5	118.4	93
P24594	Insulin-like growth factor-binding protein 5	30.278	8.09	47.2323	14.3911	4	14	4	92.7	107.7	99.5
P25236	Selenoprotein P	43.066	7.36	29.9109	7.27273	3	15	3	97.6	98.9	103.5
P26342	Transforming growth factor beta receptor type 3	94.043	6.13	4.34909	1.7585	2	2	2	89.9	110.2	99.9
P26644	Beta-2-glycoprotein 1	33.175	8.22	10.2001	8.08081	3	7	3	88.9	103.8	107.3
P27274	CD59 glycoprotein	13.781	8.48	4.0318	7.14286	1	1	1	92	106.4	101.6
P27653	"C-1-tetrahydrofolate synthase, cytoplasmic	100.932	7.42	9.82294	2.99465	3	3	1	68.1	101.4	130.5
P28037	Cytosolic 10-formyltetrahydrofolate dehydrogenase	98.812	5.91	12.6043	3.7694	3	3	3	59.2	117.9	123
P28064	Proteasome subunit beta type-8	30.55	7.42	54.8202	27.8986	7	18	7	95	103.9	101.1
P28075	Proteasome subunit beta type-5	28.567	7.02	68.8372	26.9962	6	14	6	87.7	118.1	94.3
P28077	Proteasome subunit beta type-9	23.31	5.01	32.246	21.4612	4	9	4	81.9	119.8	98.2
P28480	T-complex protein 1 subunit alpha	60.322	6.21	4.02402	1.79856	1	1	1	92.2	96.6	111.1
P29067	Beta-arrestin-2	46.311	7.66	14.0316	6.82927	3	4	3	91.9	88.3	119.7
P29534	Vascular cell adhesion protein 1	81.194	5.24	20.3291	7.03654	4	4	4	96.9	100.7	102.3
P29598	Urokinase-type plasminogen activator	47.926	7.77	3.93144	2.31481	1	1	1	80.6	123.6	95.8
P30835	"ATP-dependent 6-phosphofructokinase, liver type	85.284	7.4	11.7705	3.97436	2	2	1	68.6	100.8	130.6
P31000	Vimentin	53.7	5.12	8.59847	5.5794	3	4	1
P31211	Corticosteroid-binding globulin	44.642	4.98	84.3485	26.2626	10	36	10	92	93.2	114.8
P31394	Vitamin K-dependent protein C	51.878	6.4	55.56	18.4382	9	17	9	100.2	98.5	101.3
P31720	Complement C1q subcomponent subunit A	25.901	8.97	71.3697	22.8571	5	22	5	112.4	95.1	92.5
P31721	Complement C1q subcomponent subunit B	26.573	9	85.4929	31.2253	6	23	5	99.6	108.8	91.6
P31722	Complement C1q subcomponent subunit C	25.67	8.32	73.0455	25.3061	5	20	5	94.4	113.1	92.5
P31977	Ezrin	69.348	6.1	9.58013	4.43686	3	4	1
P32038	Complement factor D	28.424	7.06	7.18913	3.42205	1	2	1	93	94.3	112.7
P32577	Tyrosine-protein kinase CSK	50.714	7.06	3.41723	3.33333	2	2	2	99.9	92.7	107.4
P34058	Heat shock protein HSP 90-beta	83.229	5.03	94.9016	18.3702	12	23	2	101.3	94.2	104.5
P34064	Proteasome subunit alpha type-5	26.374	4.86	66.8272	24.4813	5	16	5	94.7	105.9	99.4
P34067	Proteasome subunit beta type-4	29.178	6.92	59.0308	23.5741	5	14	5	87.8	113.4	98.8
P34926	Microtubule-associated protein 1A	299.348	4.94	2.98332	0.648882	2	2	1	94.3	101.1	104.5
P35213	14-3-3 protein beta/alpha	28.037	4.88	116.624	54.4715	12	47	5	101.7	92.9	105.4
P35280	Ras-related protein Rab-8A	23.653	9.07	28.7042	21.256	5	10	0	100.5	97.9	101.6
P35286	Ras-related protein Rab-13	22.887	9.44	18.8373	17.734	3	4	2	100.3	96.5	103.2
P35565	Calnexin	67.213	4.63	2.34294	1.18443	1	1	1	186.7	57.1	56.2
P35572	Insulin-like growth factor-binding protein 6	24.178	8.02	3.04359	3.53982	1	1	1	88.2	112.1	99.7
P35704	Peroxiredoxin-2	21.77	5.59	15.3567	13.1313	3	5	3	93.7	105.5	100.9
P35815	Protein phosphatase 1B	42.862	5.01	3.94808	2.30769	1	1	1	80.5	114.1	105.4
P35859	Insulin-like growth factor-binding protein complex acid labile subunit	66.77	6.52	178.27	23.2172	12	48	12	95.8	105.3	99
P36953	Afamin	69.29	6.21	101.691	24.6711	14	35	14	95.4	97.2	107.4
P36972	Adenine phosphoribosyltransferase	19.533	6.57	8.88082	12.7778	2	3	2	85.7	99.6	114.6
P37285	Kinesin light chain 1	63.705	6.01	3.99957	2.32143	1	1	1	95.8	95.4	108.9
P38659	Protein disulfide-isomerase A4	72.675	5.12	11.2437	7.62053	4	5	4	111.4	100.2	88.3
P39052	Dynamin-2	98.169	7.43	21.8992	5.63218	4	4	1	87.5	103.8	108.7
P40112	Proteasome subunit beta type-3	22.949	6.55	50.153	35.122	6	10	2	89.9	107.4	102.6
P40307	Proteasome subunit beta type-2	22.898	7.44	46.573	32.8358	7	13	7	89.5	113.7	96.7
P41413	Proprotein convertase subtilisin/kexin type 5	201.172	6.27	23.109	2.32172	4	8	4	91	112.4	96.6
P41498	Low molecular weight phosphotyrosine protein phosphatase	18.14	6.52	16.1223	13.9241	2	4	2	85.7	103	111.2
P41542	General vesicular transport factor p115	107.096	4.96	4.44105	0.938478	1	1	1	84	103.3	112.7
P42930	Heat shock protein beta-1	22.879	6.55	4.07852	4.85437	1	1	1	154.3	76.7	68.9
P45592	Cofilin-1	18.521	8.09	62.9412	40.9639	6	25	3	110.4	79	110.6
P45953	"Very long-chain specific acyl-CoA dehydrogenase, mitochondrial	70.705	8.9	5.09729	1.98473	1	1	1	92.8	87.8	119.4
P46462	Transitional endoplasmic reticulum ATPase	89.293	5.26	57.6384	13.6476	10	15	9	88.3	98.1	113.6
P47860	"ATP-dependent 6-phosphofructokinase, platelet type	85.665	7.28	28.4207	10.6599	8	8	7	92.3	101.7	106.1
P47942	Dihydropyrimidinase-related protein 2	62.239	6.38	6.46661	2.7972	1	1	0	90.1	97.9	112
P48004	Proteasome subunit alpha type-7	28.309	8.68	61.3032	32.2835	9	31	7	95	107.3	97.7
P48032	Metalloproteinase inhibitor 3	24.21	8.84	75.338	35.545	7	26	7	94.4	101.2	104.4
P48199	C-reactive protein	25.452	5	51.2455	23.0435	4	15	4	118	97	85
P48679	Prelamin-A/C	74.279	6.98	5.71086	1.65414	1	1	1	102.9	97.8	99.3
P49744	Thrombospondin-4	108.145	4.75	19.1017	3.97959	4	6	2	100.4	101.3	98.3
P50116	Protein S100-A9	13.136	7.53	4.12677	14.1593	2	2	2	117.5	102.3	80.3
P50408	V-type proton ATPase subunit F	13.362	5.82	3.39373	6.72269	1	1	1
P50503	Hsc70-interacting protein	41.253	5.39	4.00366	2.71739	1	1	1	82.5	125.3	92.3
P51886	Lumican	38.255	6.43	67.7531	29.2899	8	26	8	102	103.5	94.5
P52296	Importin subunit beta-1	97.062	4.77	29.3547	8.57143	6	6	6	95.3	99.9	104.8
P52303	AP-1 complex subunit beta-1	104.522	5.14	9.38906	2.10748	2	2	0	89.9	101.2	108.9
P52631	Signal transducer and activator of transcription 3	87.983	6.3	4.79778	1.68831	1	1	1	100.5	98.6	100.8
P53534	"Glycogen phosphorylase, brain form (Fragment)	96.113	6.68	30.919	8.11456	7	8	3	86.9	107.8	105.3
P53813	Vitamin K-dependent protein S	74.579	5.48	101.926	16.8889	16	64	16	104.5	99.7	95.8
P54921	Alpha-soluble NSF attachment protein	33.171	5.45	11.3779	10.5085	2	2	1	95.1	99.5	105.4
P55053	"Fatty acid-binding protein, epidermal	15.05	7.18	6.05694	6.66667	1	2	1	149.4	82.1	68.6
P55063	Heat shock 70 kDa protein 1-like	70.505	6.24	35.3407	10.2964	6	11	0	120.4	78.3	101.3
P55159	Serum paraoxonase/arylesterase 1	39.333	5.22	115.324	27.8873	9	73	9	107.2	98.1	94.8
P55314	Complement component C8 beta chain	66.623	8.05	213.867	32.2581	17	80	17	97.2	106.6	96.2
P55797	Apolipoprotein C-IV	14.522	9.32	43.4986	33.871	4	28	4	86.8	114.7	98.5
P57113	Maleylacetoacetate isomerase	23.946	7.77	9.86748	17.1296	3	3	3	43.5	74.5	182
P57756	Ficolin-2	34.662	6.64	7.27864	5.64263	2	2	2	124.7	97.6	77.8
P58751	Reelin	387.282	5.8	32.5643	2.33969	7	8	7	93	112.9	94.1
P59996	Proprotein convertase subtilisin/kexin type 9	74.661	6.96	132.765	20.4052	12	34	12	102.2	103.7	94.1
P60711	"Actin, cytoplasmic 1	41.71	5.48	214.229	36	11	74	0	118	89.8	92.2
P60901	Proteasome subunit alpha type-6	27.382	6.76	113.805	41.0569	10	22	10	90	113	97
P61107	Ras-related protein Rab-14	23.912	6.21	20.3076	14.8837	3	7	2	91.9	95.4	112.7
P61206	ADP-ribosylation factor 3	20.588	7.43	33.5566	25.9669	4	7	0	96.4	112.4	91.3
P61751	ADP-ribosylation factor 4	20.384	7.14	24.6632	21.6667	3	5	1
P61983	14-3-3 protein gamma	28.285	4.89	119.405	43.3198	10	55	5	95.4	96	108.6
P62138	Serine/threonine-protein phosphatase PP1-alpha catalytic subunit	37.488	6.33	4.54318	2.72727	1	1	1	90.1	106.7	103.2
P62161	Calmodulin	16.827	4.22	15.2082	13.4228	2	4	1	94.4	68.4	137.2
P62260	14-3-3 protein epsilon	29.155	4.74	123.213	60	13	46	11	94.3	97.4	108.3
P62332	ADP-ribosylation factor 6	20.069	8.95	6.42946	12	2	2	1	84.8	80.4	134.8
P62628	Dynein light chain roadblock-type 1	10.983	7.25	2.28117	12.5	1	1	1
P62749	Hippocalcin-like protein 1	22.324	5.5	4.41248	8.80829	2	2	1
P62804	Histone H4	11.36	11.36	31.6047	34.9515	4	10	4	171.9	59.3	68.8
P62828	GTP-binding nuclear protein Ran	24.408	7.49	10.4925	15.7407	4	4	0	96.9	101.2	101.9
P62963	Profilin-1	14.948	8.28	11.2875	18.5714	2	2	2	110.1	86.1	103.8
P62982	Ubiquitin-40S ribosomal protein S27a	17.939	9.64	31.4079	21.7949	3	6	0	126.8	86.9	86.2
P63018	Heat shock cognate 71 kDa protein	70.827	5.52	45.6726	13.3127	8	15	0	121.3	89.1	89.7
P63039	"60 kDa heat shock protein, mitochondrial	60.917	6.18	42.8923	15.8813	8	10	4	83.9	86	130.1
P63086	Mitogen-activated protein kinase 1	41.249	6.98	3.61243	2.51397	1	1	1	89.5	108.5	102
P63102	14-3-3 protein zeta/delta	27.754	4.79	128.147	57.1429	12	52	8	103.6	88.2	108.2
P68035	"Actin, alpha cardiac muscle 1	41.992	5.39	124.982	26.2599	9	53	0	124.6	89.5	85.9
P68255	14-3-3 protein theta	27.761	4.78	77.6121	34.6939	8	37	3	95.9	96.4	107.8
P68511	14-3-3 protein eta	28.194	4.89	117.841	43.4959	10	55	6	100.7	93.2	106
P69897	Tubulin beta-5 chain	49.639	4.89	170.349	28.1532	10	39	2	98	89.2	112.8
P80067	Dipeptidyl peptidase 1	52.202	6.89	11.979	4.54545	2	3	2	105.8	98	96.2
P82995	Heat shock protein HSP 90-alpha	84.762	5.01	81.9109	18.9632	12	21	5	103.6	97.7	98.7
P83006	"Platelet-activating factor acetylhydrolase 2, cytoplasmic	43.464	6.7	4.14454	2.5641	1	1	1
P83868	Prostaglandin E synthase 3	18.709	4.55	5.10296	5	1	2	0	109.2	97.5	93.3
P84083	ADP-ribosylation factor 5	20.517	6.79	32.6743	25.5556	4	7	1	99.9	93.3	106.7
P84903	Stromal interaction molecule 1	77.401	6.58	6.60067	1.60584	1	1	1	80.2	99.1	120.8
P85108	Tubulin beta-2A chain	49.875	4.89	178.798	30.1124	11	41	1	93.7	97.3	109
P85411	Keratinocyte differentiation-associated protein	10.82	6.52	10.4114	18.3673	2	2	2	99.8	99.3	100.9
P85972	Vinculin	116.542	6.09	235.179	32.0826	32	60	32	99.4	102.1	98.5
P86411	Ral GTPase-activating protein subunit alpha-2	210.2	6.21	4.68875	0.42735	1	2	1	93.6	106	100.4
P97535	Phospholipase A1 member A	50.17	7.97	44.886	14.0351	6	21	6	91.2	107.1	101.7
P97536	Cullin-associated NEDD8-dissociated protein 1	136.275	5.78	4.0272	0.97561	1	1	1	99.7	97.2	103.1
P97586	Cell growth regulator with EF hand domain protein 1	30.815	4.37	18.0419	15.3025	3	3	3	94.1	100.8	105.1
P97738	Neuronal pentraxin-2	47.399	5.76	3.65876	2.5463	1	1	1	91.8	123.8	84.5
P97839	Disks large-associated protein 4	107.968	7.11	5.40428	1.10887	1	1	1	78.6	115.5	105.9
P97840	Galectin-9	39.92	9.23	3.75671	3.67232	1	1	0	84.5	120.9	94.6
P97852	Peroxisomal multifunctional enzyme type 2	79.378	8.57	9.91202	3.67347	2	2	2	75.4	84.1	140.5
Q00438	Polypyrimidine tract-binding protein 1	59.317	9.1	3.03872	1.44144	1	1	1	85.5	114.7	99.8
Q00657	Chondroitin sulfate proteoglycan 4	251.754	5.48	7.34065	0.601892	1	1	1	81.5	96	122.5
Q00918	Latent-transforming growth factor beta-binding protein 1	186.475	5.97	32.1827	4.43925	7	9	7	101.2	101	97.8
Q01177	Plasminogen	90.477	7.08	201.582	34.4828	24	77	24	105.5	94.7	99.8
Q02253	"Methylmalonate-semialdehyde dehydrogenase [acylating], mitochondrial	57.771	8.22	19.8308	8.59813	4	5	4	56.4	77.5	166.2
Q03626	Murinoglobulin-1	165.221	6.01	424.637	26.7653	35	155	1	97.7	95.7	106.6
Q05511	Serine protease hepsin	44.898	7.62	9.27428	7.45192	3	4	3	84.6	101	114.4
Q06000	Lipoprotein lipase	53.049	8.13	34.3114	11.1814	4	6	4	78.8	105.1	116.1
Q07009	Calpain-2 catalytic subunit	79.869	4.96	74.5463	20.7143	13	20	13	89.2	109.6	101.1
Q07014	Tyrosine-protein kinase Lyn	58.623	7.11	10.0815	6.25	4	4	2	98.9	107.8	93.3
Q07936	Annexin A2	38.654	7.69	11.1269	7.37463	2	3	2	159.7	63.2	77.1
Q08420	Extracellular superoxide dismutase [Cu-Zn]	26.603	6.6	16.2652	8.19672	2	4	2	98.7	98.1	103.1
Q1RP74	Protein LOC100911774	27.23	5	8.91829	6.55738	1	1	1	90.5	97.6	111.9
Q2PQA9	Kinesin-1 heavy chain	109.463	6.44	39.2482	6.12669	5	9	4	91.1	102.4	106.5
Q32PX6	Protein Rhog	21.295	8.12	3.15076	4.18848	1	1	1	76.2	135.3	88.4
Q3B7V5	Protein Rab2b	24.07	6.79	22.4583	17.2093	3	6	0	102.4	95.4	102.2
Q3MHS9	"Chaperonin containing Tcp1, subunit 6A (Zeta 1)	57.981	7.08	15.0164	6.96798	4	4	1	91.3	101.7	107
Q3MIE4	Synaptic vesicle membrane protein VAT-1 homolog	43.091	6.62	71.8626	15.099	5	12	5	102.7	97.3	100
Q3T1I4	Protein PRRC1	46.266	5.95	11.8306	6.54628	3	3	3	101.2	103.2	95.6
Q3T1J1	Eukaryotic translation initiation factor 5A-1	16.821	5.24	14.2214	12.987	2	5	0	94.4	106.3	99.3
Q499S6	Cathepsin F	51.796	6.21	27.8103	12.5541	6	7	6	98.1	101.4	100.4
Q4FZU2	"Keratin, type II cytoskeletal 6A	59.213	7.94	55.7706	10.6884	6	20	0	150	76.8	73.2
Q4KM33	Pleckstrin	39.97	8.32	74.4277	27.1429	7	19	7	99.2	99.2	101.7
Q4KM35	Proteasome subunit beta type-10	29.02	6.64	69.997	32.6007	7	21	7	87	116.4	96.6
Q4KM73	UMP-CMP kinase	22.155	5.83	5.187	9.69388	2	2	2	105.6	95.4	99
Q4KM75	CD5 antigen-like	37.836	5.44	39.7779	19.9422	8	25	8	100.4	102.1	97.5
Q4L0E8	Regulator of G-protein signaling 18	27.627	8.4	16.8918	17.4468	4	4	4	98.1	99.3	102.6
Q4QQS7	Protein Umps	52.345	6.48	4.11311	2.2869	1	1	1
Q4QR73	"DnaJ (Hsp40) homolog, subfamily A, member 4	61.837	8.46	4.26217	1.98198	1	1	0
Q4V7C7	Actin-related protein 3	47.327	5.88	2.74958	2.39234	1	1	1	117.1	89.3	93.6
Q4V8H5	Aspartyl aminopeptidase	52.522	7.25	7.51468	2.31579	1	2	1	52	98.5	149.5
Q561Q9	Cathepsin W	41.871	8.85	3.3535	2.69542	1	1	1	109.6	102.7	87.7
Q5BK77	Protein Rarres2	18.493	8.72	12.4791	6.74847	1	2	1	96.6	109.3	94.2
Q5EB77	Ras-related protein Rab-18	22.962	5.24	5.96617	6.31068	1	1	1
Q5EBA7	Hepatocyte growth factor activator	70.691	7.09	57.419	9.80092	5	17	5	94.2	105.4	100.4
Q5EBC0	"Inter alpha-trypsin inhibitor, heavy chain 4	103.691	6.2	570.569	45.0161	38	371	38	113.1	96.7	90.2
Q5FVF9	Biotinidase	57.983	5.87	21.326	10.1727	4	6	4	97.5	103.8	98.8
Q5FWS5	Lysyl oxidase-like 1	66.548	7.03	183.758	42.5987	16	46	16	94.5	109.7	95.8
Q5GAM5	Angiogenin ribonuclease 2	18.515	9.52	22.2186	11.3772	2	12	2	97	102.3	100.7
Q5I0M2	Nicotinate-nucleotide pyrophosphorylase [carboxylating]	31.277	6.42	3.89237	5.35117	2	2	2	68.8	99.3	131.9
Q5I0M3	Complement component factor h-like 1	30.601	7.64	59.0122	14.5985	6	28	4	104.8	92	103.2
Q5M7A4	Ubiquitin-like modifier-activating enzyme 5	44.866	4.96	4.15927	2.23325	1	1	1
Q5M7T5	Protein Serpinc1	52.201	6.57	422.847	56.3441	24	323	24	96.1	93.7	110.2
Q5M7T7	"Phospholipase A2, group VII (Platelet-activating factor acetylhydrolase, plasma)	49.459	8.09	13.8771	7.5	4	5	4	93.2	119.4	87.4
Q5M889	Apolipoprotein F	33.82	7.88	31.9723	12.987	4	15	4	93.6	88.9	117.6
Q5M890	Apolipoprotein N	28.215	5.3	65.7817	25.098	5	17	5	101.4	99.2	99.4
Q5M8C3	Protein Serpina4	48.017	8.51	143.608	31.2057	12	44	12	89	108.9	102.1
Q5M8C6	Fibrinogen-like protein 1	36.454	5.35	61.1567	23.2484	7	18	7	120.8	90.3	88.8
Q5M936	Torsin-3A	45.137	6.65	14.9702	9.62025	3	4	3	88.6	107.8	103.6
Q5PQJ6	Pyrroline-5-carboxylate reductase 3	28.86	7.06	3.15708	3.64964	1	1	1	67.9	125.8	106.3
Q5PQX0	UDP-glucuronic acid decarboxylase 1	47.509	8.94	28.6508	15.7143	5	6	5	98.3	107.5	94.1
Q5RKH2	Galactokinase 1	42.349	5.35	5.23062	2.55102	1	1	1	70.8	113.2	116
Q5RKI0	WD repeat-containing protein 1	66.14	6.62	24.3904	10.5611	6	7	6	126.9	76.1	97
Q5RKI1	Eukaryotic initiation factor 4A-II	46.373	5.48	19.8243	12.5307	5	6	1	81.9	96	122.2
Q5RKI5	Flightless I homolog (Drosophila)	144.766	6	14.544	2.59843	3	3	3	92.5	96.7	110.8
Q5U300	Ubiquitin-like modifier-activating enzyme 1	117.713	5.57	16.906	3.59168	4	5	2	96.4	98.6	105
Q5U367	"Procollagen-lysine,2-oxoglutarate 5-dioxygenase 3	85.007	6.24	54.3236	12.9555	9	23	9	90.6	101.4	108
Q5VLR5	BWK4	46.848	5.27	14.179	6.65025	2	2	2	108.8	95.5	95.7
Q5XFX0	Transgelin-2	22.379	8.25	4.53611	6.03015	1	1	1	94	103.2	102.8
Q5XI32	F-actin-capping protein subunit beta	30.609	6	39.9098	22.0588	6	9	6	98	96	105.9
Q5XI34	Protein Ppp2r1a	65.281	5.11	16.7066	7.13073	4	5	4	89.2	97.9	112.9
Q5XI72	Eukaryotic translation initiation factor 4H	27.307	7.23	3.55083	5.24194	1	1	1	105.3	97.8	96.9
Q5XIE8	Integral membrane protein 2B	30.294	5.3	17.3545	12.0301	3	5	3	101.1	96.1	102.8
Q5XIF6	Tubulin alpha-4A chain	49.892	5.06	178.171	44.6429	16	50	4	95.5	93.7	110.8
Q5XIM9	T-complex protein 1 subunit beta	57.422	6.46	7.8639	4.6729	2	2	2	84.9	115.2	99.9
Q5ZQU0	"Sushi, nidogen and EGF-like domain-containing protein 1	151.301	6.51	14.907	3.27869	3	3	3	73	120.6	106.4
Q62636	Ras-related protein Rap-1b	20.785	5.78	79.3977	47.2826	7	18	4	105.1	92.8	102.1
Q62639	GTP-binding protein Rheb	20.467	5.92	13.894	16.8478	3	4	3	97.8	96.2	106.1
Q62713	RAT_ Neutrophil antibiotic peptide NP-3A	9.335	7.65	10.9965	11.4943	1	2	0	79.6	142.2	78.2
Q62740	Secreted phosphoprotein 24	23.155	8.09	16.9484	14.2857	3	5	3	101.3	105.3	93.4
Q62771	Signal transducer and activator of transcription 5A	90.776	6.39	5.79615	1.51324	1	1	0	93.4	102.9	103.6
Q62812	Myosin-9	226.197	5.6	313.561	22.8455	39	78	36	90.7	101.6	107.7
Q62847	Gamma-adducin	78.755	5.67	10.9638	3.40426	2	2	2	96.2	104.6	99.3
Q62894	Extracellular matrix protein 1	63.208	6.87	144.986	32.5623	16	54	16	94.9	105.1	100
Q62902	Protein ERGIC-53	57.921	6.34	49.5542	14.7002	6	13	6	100.3	91.3	108.4
Q62930	Complement component C9	62.241	5.69	296.344	35.7401	20	191	20	113.1	98	88.9
Q62935	von Willebrand factor (Fragment)	48.109	6.7	19.9104	8.60465	3	5	3	88.9	116.2	94.9
Q62975	Protein Z-dependent protease inhibitor	50.212	6.81	85.7467	25.6881	10	26	10	97.8	101.2	100.9
Q63028	Alpha-adducin	80.305	6.15	6.62106	1.36054	1	2	1	91	108.9	100.1
Q63041	Alpha-1-macroglobulin	167.019	6.9	426.655	28.9333	39	155	39	101.6	96.8	101.7
Q63060	Glycerol kinase	57.44	5.66	4.81673	2.48092	1	1	1	72.6	115.7	111.7
Q63081	Protein disulfide-isomerase A6	48.143	5.14	52.2909	15.2273	5	10	5	95.4	93.8	110.8
Q63083	Nucleobindin-1	53.474	5.12	96.0356	34.4227	13	27	13	74.2	119.5	106.3
Q63207	Coagulation factor X	54.23	5.4	70.9196	13.0705	5	26	5	93.1	103.4	103.5
Q63276	Bile acid-CoA:amino acid N-acyltransferase	46.435	7.42	12.5117	9.28571	3	3	3	55.4	92.3	152.3
Q63313	Lipopolysaccharide-binding protein	53.566	8.91	66.0013	23.9085	11	28	11	106.7	95.2	98.1
Q63321	"Procollagen-lysine,2-oxoglutarate 5-dioxygenase 1	83.559	6.8	6.16475	1.51099	1	1	1	87.9	107.7	104.4
Q63416	Inter-alpha-trypsin inhibitor heavy chain H3	99.036	6.25	180.15	18.3766	14	51	14	95.7	105.8	98.5
Q63514	C4b-binding protein alpha chain	62.225	7.21	198.58	36.2007	23	165	22	119	90.1	90.9
Q63515	C4b-binding protein beta chain	28.623	4.92	66.203	21.3178	6	39	6	108.8	96.5	94.7
Q63556	Serine protease inhibitor A3M (Fragment)	46.066	5.92	32.6807	10.1942	4	10	3	106.8	99.1	94.1
Q63569	26S protease regulatory subunit 6A	49.129	5.24	10.8195	5.69476	2	2	2	75.8	92.1	132
Q63610	Tropomyosin alpha-3 chain	28.989	4.78	52.6123	30.6452	8	28	3	101.9	84.4	113.7
Q63617	Hypoxia up-regulated protein 1	111.22	5.19	67.351	12.2122	11	20	11	97.9	102.1	100
Q63678	Zinc-alpha-2-glycoprotein	33.996	6.24	7.45173	5.40541	1	1	1	113	78.1	108.9
Q63691	Monocyte differentiation antigen CD14	40.029	5.52	7.28857	5.64516	2	2	2	95.8	118.1	86
Q63797	Proteasome activator complex subunit 1	28.559	6.02	11.0272	11.245	2	2	2	96.8	103.3	99.9
Q64119	Myosin light polypeptide 6	16.964	4.55	50.2909	39.0728	5	12	3	91.9	95.4	112.7
Q64122	Myosin regulatory light polypeptide 9	19.707	4.92	24.5513	16.9591	3	8	1	86.8	102.6	110.6
Q641Z6	EH domain-containing protein 1	60.565	6.83	36.3111	15.5431	8	11	3	94.8	98.2	107
Q64240	Protein AMBP	38.826	6	33.6081	14.6132	5	13	5	95.5	102	102.5
Q64268	Heparin cofactor 2	54.517	6.96	186.296	36.7432	15	73	15	86.1	104.5	109.4
Q64537	Calpain small subunit 1	28.552	5.47	20.7705	15.9259	5	7	5	92.8	107.5	99.7
Q64604	Receptor-type tyrosine-protein phosphatase F	211.36	6.68	7.35902	0.89568	1	1	1	103.5	91.3	105.1
Q66H59	N-acetylneuraminate lyase	35.093	6.93	47.4584	27.5	9	10	9	107.9	95.2	96.9
Q66H80	Coatomer subunit delta	57.163	6.21	5.70246	2.34834	1	1	1	116.3	78.6	105.1
Q66H86	Olfactomedin-like protein 1	45.571	7.55	8.81844	4.97512	2	2	2	98.3	107.1	94.6
Q66H98	Serum deprivation-response protein	46.358	5.29	22.4504	9.11271	4	7	4	96	95.8	108.3
Q66HD0	Endoplasmin	92.713	4.81	94.548	20.5224	16	24	15	99.1	92.8	108
Q66HF8	"Aldehyde dehydrogenase X, mitochondrial	57.588	7.06	4.43188	2.89017	2	2	1	72.2	81.1	146.7
Q66HR2	Microtubule-associated protein RP/EB family member 1	29.985	5.22	2.58037	2.98507	1	1	1
Q66X93	Staphylococcal nuclease domain-containing protein 1	101.888	7.18	23.1335	6.60066	6	7	6	93.7	104.4	101.9
Q68FP1	Gelsolin	86.014	6.09	289.416	42.9487	25	92	25	107.6	101.7	90.7
Q68FP2	Serum paraoxonase/lactonase 3	39.433	5.83	27.3949	16.3842	5	9	5	86.5	109.1	104.3
Q68FQ0	T-complex protein 1 subunit epsilon	59.499	5.72	22.655	9.42699	6	7	6	98.6	94.2	107.2
Q68FR2	Bridging integrator 2	55.085	4.88	6.72533	5.12821	2	2	2	98.1	98.7	103.2
Q68FR6	Elongation factor 1-gamma	50.029	6.74	28.5915	12.8146	6	11	5	89.6	105.4	105
Q68FU3	Electron transfer flavoprotein subunit beta	27.67	7.75	30.8771	20	4	6	4	57.6	73.7	168.7
Q6AXN4	Nucleoporin NDC1	75.664	8.69	2.60241	3.12036	1	1	1	73.8	167.3	59
Q6AXS4	Renin receptor	39.057	5.54	9.93973	7.71429	2	2	2	120.2	93.7	86.1
Q6AY07	Fructose-bisphosphate aldolase	39.467	7.42	12.8792	9.61538	3	4	1	124.5	100.6	74.9
Q6AY56	Tubulin alpha-8 chain	50.006	5.1	74.6323	23.3853	10	26	3	91.4	98.2	110.4
Q6AYD0	Leucine rich repeat containing 17	52.108	8.32	8.17601	4.93274	2	3	2	106.6	103.8	89.7
Q6AYE5	Out at first protein homolog	31.755	7.59	30.6169	17.0213	5	11	5	92.4	103.2	104.4
Q6AYH5	Dynactin subunit 2	44.121	5.26	21.6184	7.46269	2	3	2	88.6	100.7	110.7
Q6AYQ9	Peptidyl-prolyl cis-trans isomerase	22.995	8.13	26.3944	20.283	4	9	4	93.2	103.2	103.6
Q6AYR1	Protein Tfg	43.069	5.1	5.75052	6.03015	3	4	3	100.7	102.2	97.2
Q6AYS3	Protective protein for beta-galactosidase	51.183	5.24	39.1864	11.4035	5	14	5	110.2	94.6	95.2
Q6AYS7	Aminoacylase-1A	45.775	6.48	3.10436	2.69608	1	1	1	83.6	101.7	114.8
Q6AYU5	Poly(RC) binding protein 2	38.556	6.79	10.0495	5.47945	1	1	0	84.3	131.1	84.6
Q6AYZ1	Tubulin alpha-1C chain	49.905	5.1	162.879	36.3029	14	47	1	95	92.9	112.2
Q6IE52	Murinoglobulin-2	161.487	6.6	361.253	20.7182	27	128	5	94.6	100	105.3
Q6IE64	Complement C1r subcomponent-like protein	51.074	6.58	12.049	7.80911	3	3	2	82.2	117.7	100.1
Q6IFU7	"Keratin, type I cytoskeletal 42	50.182	5.16	54.9069	22.3451	10	19	3	152.9	75.4	71.7
Q6IFU8	"Keratin, type I cytoskeletal 17	48.093	5.02	87.0065	28.8684	12	22	3	160.6	71.4	68
Q6IFU9	Protein Krt16	50.746	5.12	42.5518	11.879	6	22	1	150.7	71.6	77.8
Q6IFV1	"Keratin, type I cytoskeletal 14	52.651	5.16	77.5449	22.4742	11	28	2	157.4	71.4	71.2
Q6IFW6	"Keratin, type I cytoskeletal 10	56.47	5.15	86.6732	17.6806	10	38	7	146.4	78.8	74.8
Q6IG02	"Keratin, type II cytoskeletal 2 epidermal	69.085	7.69	33.653	6.27737	4	13	2	94.4	103.2	102.4
Q6IG05	"Keratin, type II cytoskeletal 75	58.991	8.07	47.0001	10.8856	6	13	1	186.3	62.6	51.1
Q6IMF3	"Keratin, type II cytoskeletal 1	64.791	7.87	52.6629	7.04	4	17	3	141.5	79.5	79
Q6IRK9	Carboxypeptidase Q	52.009	6.42	8.40404	6.14407	2	2	2	93.1	100.1	106.8
Q6IUU3	Sulfhydryl oxidase 1	82.36	7.93	2.72654	1.06667	1	1	1	90.7	117.3	92
Q6L711	Hyaluronan-binding protein 2	62.052	6.27	42.502	11.828	7	24	7	112.8	91.6	95.6
Q6MG61	Chloride intracellular channel protein 1	26.964	5.17	44.0877	21.1618	4	9	3	105.6	99.4	95
Q6MG88	G-protein-signaling modulator 3	17.481	5.85	3.96868	4.43038	1	3	1	89.8	92.4	117.7
Q6NYB7	Ras-related protein Rab-1A	22.663	6.21	35.9896	29.7561	6	11	1	125.1	83.4	91.5
Q6P0K8	Junction plakoglobin	81.749	6.14	11.9666	4.02685	3	3	3	108.9	100.7	90.4
Q6P3V8	Eukaryotic translation initiation factor 4A1	46.125	5.48	30.8963	16.2562	6	8	2	92.7	103.5	103.9
Q6P502	T-complex protein 1 subunit gamma	60.608	6.64	11.209	5.68807	3	3	3	90.3	99.6	110.1
Q6P6Q2	"Keratin, type II cytoskeletal 5	61.788	7.8	88.1122	20.3125	12	28	7	166.3	68.8	64.9
Q6P6S4	Nucleotide exchange factor SIL1	52.317	5.14	6.96594	5.80645	3	3	3	99.8	113.9	86.3
Q6P6S9	Ectonucleoside triphosphate diphosphohydrolase 5	47.343	5.16	3.51201	2.57611	1	1	1	79.4	100.8	119.8
Q6P6T1	Complement C1s subcomponent	77.022	4.77	95.41	17.0058	11	31	11	100.4	99.3	100.4
Q6P734	Plasma protease C1 inhibitor	55.576	5.83	229.048	37.1032	15	62	15	100.1	105.1	94.7
Q6P799	"Serine--tRNA ligase, cytoplasmic	58.551	6.19	3.16358	3.125	2	2	2	91.8	101.2	107
Q6P7B0	"Tryptophan--tRNA ligase, cytoplasmic	54.109	6.48	4.79344	2.4948	1	1	1	94.5	98	107.5
Q6P9T8	Tubulin beta-4B chain	49.769	4.89	168.375	28.0899	10	36	1	92.4	100.9	106.6
Q6Q0N1	Cytosolic non-specific dipeptidase	52.66	5.66	5.51513	2.52632	1	1	1	82.9	92.6	124.5
Q6QMY6	Tsukushin	38.067	6.57	7.8459	5.66572	2	2	2	98.4	99.5	102.1
Q6RUV5	Ras-related C3 botulinum toxin substrate 1	21.436	8.5	9.19646	19.7917	4	5	1	100.5	105.8	93.7
Q6V0K7	Oncoprotein-induced transcript 3 protein	60.14	5.58	8.70932	4.0293	2	3	2	88.4	126.9	84.7
Q6XDA0	Erythroid spectrin beta	246.176	5.31	13.504	1.87178	4	5	3	82.5	112.3	105.2
Q71RP1	Heparanase	60.442	9.22	20.8883	12.3134	7	8	7	88.8	113.3	97.9
Q75Q39	Mitochondrial import receptor subunit TOM70	67.402	7.5	3.63004	1.80328	1	1	1	97.5	108.1	94.5
Q7M0E3	Destrin	18.522	8.03	53.6863	26.0606	4	17	1	102.1	88.3	109.6
Q7TMA5	Apolipoprotein B-100	535.688	7.42	1367.23	32.0261	139	430	138	100	104.3	95.7
Q7TP05	Da1-24	123.96	7.11	86.3519	13.172	15	24	15	94.8	103.8	101.4
Q7TP48	Adipocyte plasma membrane-associated protein	42.036	5.86	40.5221	22.0745	8	12	8	95	109	96
Q7TPA5	Serpin A11	46.995	7.23	5.3398	2.8436	1	1	1	87	114.3	98.6
Q7TPB1	T-complex protein 1 subunit delta	58.063	8.02	22.8348	12.8015	7	7	7	88.9	98.5	112.6
Q7TQ11	Aa1018	55.925	5.76	81.7443	23.2653	11	64	11	100.3	99.8	99.9
Q80T18	Glia maturation factor gamma	16.769	5.71	4.29431	6.33803	1	1	1	95.9	89.9	114.2
Q80YV8	Protein Cxcl12	13.543	10.29	3.0317	6.72269	1	1	1	72.6	75.3	152.1
Q80Z29	Nicotinamide phosphoribosyltransferase	55.403	7.15	11.0489	4.88798	2	2	2	93.9	95	111.1
Q80ZA3	Alpha-2 antiplasmin	46.436	6.47	156.291	36.8421	13	39	13	95.7	105.8	98.4
Q811M5	Complement component C6	105.045	6.87	324.953	34.0471	28	114	28	95.9	109.5	94.6
Q8CFN2	Cell division control protein 42 homolog	21.245	6.55	8.4023	8.90052	1	1	1	98.6	90	111.4
Q8CHN8	Mannan-binding lectin serine protease 1	80.046	5.69	51.6597	13.2102	8	16	8	95.3	106.6	98
Q8K3U6	Coagulation factor VII	50.367	6.61	65.8757	14.3498	6	16	6	88	116.8	95.2
Q8R2H5	Phosphatidylinositol-glycan-specific phospholipase D	93.722	6.65	240.796	26.9276	22	130	22	99.1	110.2	90.7
Q8R3Z7	EH-domain containing 4	61.428	6.76	27.8652	9.98152	5	8	3	94.1	101.4	104.5
Q8R491	EH domain-containing protein 3	60.753	6.46	69.1109	19.2523	10	21	4	95.5	100.5	104.1
Q8R553	Calsyntenin-3	105.879	5.4	15.8734	3.55277	3	4	3	84.2	109.3	106.5
Q8VBU2	Protein NDRG2	40.753	5.3	2.7122	2.42588	1	1	1	88	89.4	122.6
Q8VHQ7	Synaptotagmin-like protein 4	75.853	8.94	31.7634	8.48214	5	8	5	96.2	102.1	101.7
Q91ZN1	Coronin-1A	51.033	6.48	10.3289	7.37527	3	3	3	84.8	114.2	101
Q91ZS3	45 kDa calcium-binding protein	42.049	4.98	17.0726	8.03324	3	4	3	82.4	109.6	107.9
Q920A6	Retinoid-inducible serine carboxypeptidase	51.142	5.53	13.835	7.74336	3	3	3	85.4	106.7	107.9
Q920G0	Src kinase-associated phosphoprotein 2	40.692	4.65	27.4646	16.4804	5	7	5	106.4	96.3	97.3
Q920H8	Hephaestin	129.511	6.15	22.9342	3.63008	4	17	3	94.6	111.6	93.8
Q920P0	L-xylulose reductase	25.703	7.31	16.2793	17.623	4	5	3	100.5	90	109.5
Q99J82	Integrin-linked protein kinase	51.34	8.07	99.9025	30.531	13	27	13	96.1	97.2	106.8
Q99MA2	Membrane-bound aminopeptidase P	76.032	5.74	76.2579	15.5786	9	17	9	99.7	102.5	97.8
Q99ME0	CXC chemokine RTCK1	12.152	9.39	41.1502	37.8378	3	13	3	90.7	92.9	116.4
Q99MI5	Protein LOC100364487	33.975	5.64	3.35972	2.64901	1	1	1	93.4	101.2	105.5
Q99P74	Ras-related protein Rab-27B	24.604	5.54	36.2204	20.6422	4	9	4	99.7	102.9	97.4
Q99PD6	Transforming growth factor beta-1-induced transcript 1 protein	50.09	6.92	3.90588	1.95228	1	1	1
Q99PS8	Histidine-rich glycoprotein	59.012	7.84	102.734	26.0952	12	40	12	110.4	103.9	85.7
Q9EPH1	Alpha-1B-glycoprotein	56.443	7.28	222.052	47.7583	20	74	20	101.8	95.5	102.7
Q9EPH8	Polyadenylate-binding protein 1	70.656	9.5	19.1189	6.91824	4	5	1	96.4	105.6	98
Q9EQV8	Carboxypeptidase N catalytic chain	51.948	8.44	68.7424	19.9125	7	22	7	94.6	101.7	103.8
Q9EQV9	Carboxypeptidase B2	48.796	8.41	87.8116	28.436	13	41	12	85.9	110.9	103.1
Q9ERA7	Mesothelin	68.839	6.87	6.07465	2.88	2	2	2	91.9	117	91.2
Q9JHL4	Drebrin-like protein	48.583	4.92	4.47198	4.12844	1	1	1
Q9JHW0	Proteasome subunit beta type-7	29.908	7.97	22.3637	14.4404	4	7	4	89.9	110.1	100.1
Q9JI03	Collagen alpha-1(V) chain	183.874	4.97	5.40176	0.597826	1	1	1	70.3	121.5	108.2
Q9JI85	Nucleobindin-2	50.059	5.11	6.46776	3.09524	1	1	1	96.7	91.2	112.1
Q9JJS8	Mannan-binding lectin serine protease 2	75.618	6.28	97.5267	20.8759	12	25	12	98.5	108.5	93
Q9JLA3	UDP-glucose:glycoprotein glucosyltransferase 1	176.32	5.66	5.53119	1.74081	3	4	3	101.5	94.5	104
Q9JLJ3	4-trimethylaminobutyraldehyde dehydrogenase	53.618	6.92	45.0965	14.7773	7	12	7	74.2	96.6	129.2
Q9JLT0	Myosin-10	228.824	5.6	21.8115	1.46761	3	6	1	91	107.5	101.5
Q9JMB5	Proteasomal ubiquitin receptor ADRM1	42.076	5.07	4.05596	3.9312	1	1	1
Q9QUH3	Apolipoprotein A-V	41.401	6.48	137.126	41.9619	14	45	14	94.2	108.2	97.6
Q9QUL6	Vesicle-fusing ATPase	82.6	6.99	4.13544	2.28495	2	2	2	95.1	98.2	106.6
Q9QX71	Napsin	45.601	8.84	6.51733	5.71429	3	3	3	97.3	112.2	90.5
Q9QX79	Fetuin-B	41.536	7.09	41.6738	12.963	5	19	5	92.9	112.6	94.5
Q9QXQ0	Alpha-actinin-4	104.849	5.44	133.746	20.6367	17	39	8	89.6	98.6	111.8
Q9QY44	ATP-binding cassette sub-family D member 2	83.315	8.81	2.72721	1.61943	1	2	1	103.5	107.5	89
Q9QYJ2	Ras GTPase-activating protein 3	95.959	7.34	25.4586	6.59472	5	5	5	92.6	99.6	107.8
Q9QZK5	Serine protease HTRA1	51.298	7.65	10.4568	7.08333	4	5	4	108	104	88
Q9R0T4	Cadherin-1	98.654	4.81	19.7447	4.62754	4	7	4	88.1	99.8	112.1
Q9R189	Protein unc-13 homolog D	123.377	6.65	15.2537	3.67647	4	4	4	83.5	107	109.5
Q9R1T3	Cathepsin Z	34.172	7.15	5.4395	3.26797	1	1	1
Q9WTQ0	Protein kinase C theta type	81.697	7.71	3.25836	2.12164	2	2	2	90.7	96.8	112.6
Q9WTS8	Ficolin-1	36.604	7.62	141.069	36.1194	9	44	9	105.8	101.6	92.6
Q9WTT6	Guanine deaminase	50.984	5.83	17.5633	7.04846	3	5	3	95.5	100.4	104.1
Q9WUD9	Proto-oncogene tyrosine-protein kinase Src	59.935	7.42	8.24169	4.66418	3	3	0	99.8	102.4	97.8
Q9WUK5	Inhibin beta C chain	39.31	7.81	17.1296	9.68661	4	5	4	86.1	125	88.9
Q9WV63	Kinesin-like protein KIF2A	79.743	6.68	17.7699	7.0922	5	5	5	89.4	105.7	104.9
Q9WVB1	Ras-related protein Rab-6A	23.575	5.54	16.0979	12.0192	2	6	1	105.6	95.9	98.5
Q9WVC0	Septin-7	50.476	8.68	6.12477	2.75229	1	1	1	92.1	99.1	108.7
Q9WVH8	Fibulin-5	50.127	4.67	30.547	11.6071	5	14	5	96.1	108.6	95.3
Q9WVT0	Adhesion G protein-coupled receptor F5	149.35	6.87	5.53425	1.33432	2	2	2	81.7	118.6	99.7
Q9Z0V6	"Thioredoxin-dependent peroxide reductase, mitochondrial	28.277	7.55	10.6477	9.72763	2	2	2
Q9Z1P2	Alpha-actinin-1	102.896	5.38	267.961	37.3318	29	72	15	92.7	96	111.3
Q9Z1S7	Osteomodulin	49.751	5.26	13.8012	7.80142	4	7	4	94.1	104.8	101
Q9Z2G8	Nucleosome assembly protein 1-like 1	45.285	4.5	5.35912	2.5641	1	1	0	95.9	105.6	98.5
Q9Z2Q1	Protein transport protein Sec31A	135.187	7.09	4.84665	1.60128	3	4	2	73.4	141	85.6

## Sheet: repeat3 Quantitation
Protein accession	Protein description	MW [kDa]	calc.pI	Score	Coverage [%]	#Peptides	#PSMs	#Unique peptides	Z intensity	Y intensity	C intensity
A0A0G2JSI4	Protein Adgre5	99.321	8.18	6.1912	2.1041	2	3	2	103.8	98.4	97.8
A0A0G2JSL0	RCG63409	25.287	5	12.8152	12.605	3	6	0	98.7	100.9	100.4
A0A0G2JSV6	Protein Hba2	15.275	8.31	43.2054	51.4085	7	15	1	110.9	103.1	86
A0A0G2JT95	RAT_ Uncharacterized protein	14.893	9.35	28.2188	21.4815	2	17	0	104.6	102.6	92.8
A0A0G2JUA5	Protein Ahnak	580.754	6.14	4.6135	4.11009	1	1	1	90.9	113.5	95.6
A0A0G2JUD2	Protein Sar1a	34.505	5.3	6.25744	2.61438	1	2	1	99.8	116.2	83.9
A0A0G2JUY3	RAT_ Uncharacterized protein	12.732	5.99	7.74001	17.3913	2	2	1	124.7	87.3	88
A0A0G2JV24	Protein Thbs1	127.789	4.96	272.315	21.9618	24	181	22	107.4	97.6	95
A0A0G2JV42	RAT_ Uncharacterized protein	12.572	7.24	10.0316	23.4783	2	3	1	89.1	98.1	112.8
A0A0G2JW29	Protein Man1a1	82.111	6.34	3.6562	1.60858	1	1	1	95.5	107.5	97
A0A0G2JW41	RAT_ Uncharacterized protein	13.022	7.08	7.00401	13.5593	1	1	1	86.4	117	96.6
A0A0G2JWB6	Protein Pxdn	165.323	6.99	85.7116	11.7288	17	28	17	94.6	109.4	96.1
A0A0G2JWX0	RAT_ Uncharacterized protein	15.496	6.01	15.7729	14.1844	2	7	0	104.2	65.5	130.3
A0A0G2JWX9	Chloride channel calcium activated 3 (Predicted)	99.764	5.9	4.90224	2.41758	2	2	2	106.1	96.2	97.7
A0A0G2JX36	RAT_ Uncharacterized protein	13.218	5.39	5.56193	9.2437	1	2	0	111.7	93.6	94.7
A0A0G2JXI9	Protein Hist1h2bo	15.469	10.24	1.88372	5.07246	1	1	0	102.1	110.6	87.2
A0A0G2JXP0	RAT_ Uncharacterized protein	12.885	8.19	4.7317	11.2069	2	5	0	108.2	101.5	90.3
A0A0G2JY98	RAT_ Uncharacterized protein	15.372	8.87	36.1987	32.8571	4	11	0	105.4	95.8	98.8
A0A0G2JYA4	RAT_ Uncharacterized protein	35.5	5.43	14.1449	8.41424	2	4	0	89.4	120.1	90.6
A0A0G2JYC4	Protein LOC100361907	44.549	7.52	57.652	18.2519	6	16	4	119.9	84.1	95.9
A0A0G2JYX2	RAT_ Uncharacterized protein	12.854	8.15	1.95039	9.32203	1	1	0	95.2	105.5	99.4
A0A0G2JZ18	Protein Ptx4	52.988	8.6	1.36341	1.88285	1	1	1
A0A0G2JZ38	Protein Fhod1	126.388	6.1	6.95542	2.76339	3	3	3	99.8	118.3	81.9
A0A0G2JZA7	Protein Tmem2	153.857	7.8	2.43284	0.433839	1	2	1	64.7	140	95.3
A0A0G2JZN1	RAT_ Uncharacterized protein	10.299	5.87	6.8986	18.75	1	1	0	89.7	91.7	118.5
A0A0G2JZS9	RAT_ Uncharacterized protein	10.804	4.97	14.3313	15.4639	1	2	1	84.9	112.8	102.2
A0A0G2JZV7	RAT_ Uncharacterized protein	12.147	9.51	19.0629	27.9279	3	7	2	77.9	108.4	113.7
A0A0G2K0C1	Protein Ces2	62.127	5.97	17.928	4.81283	2	3	0	131.1	79.7	89.2
A0A0G2K0K9	Protein Smoc2	51.092	8.32	2.74208	1.75055	1	1	1	94.3	100.2	105.5
A0A0G2K0N6	RAT_ Uncharacterized protein	10.746	7.12	39.842	28.866	2	7	1	104.4	101.9	93.7
A0A0G2K161	Protein Epb4.1	96.796	5.45	5.76955	1.84758	1	1	1	100.1	103.2	96.7
A0A0G2K1A2	Protein Mpo	80.832	9.52	23.1517	7.52089	5	6	5	102.3	104.6	93.1
A0A0G2K1E1	Protein RT1-A1	42.882	5.44	14.6802	7.32984	3	5	0	94.2	98.2	107.7
A0A0G2K1L0	Protein Tnc	221.604	4.92	37.937	3.71471	7	11	7	101.8	95.8	102.3
A0A0G2K2R5	Protein Efemp2	49.354	4.89	9.73027	4.51467	2	4	2	94.8	99.1	106.1
A0A0G2K2W0	Protein Ptprb	250.012	7.52	2.28117	0.536193	1	1	1	100.3	102.1	97.6
A0A0G2K332	RAT_ Uncharacterized protein	12.209	5.19	23.4335	20.5128	2	5	2	105	87.9	107.1
A0A0G2K3L5	RAT_ Uncharacterized protein	12.829	7.84	18.3667	20.8696	2	4	0	92.9	90.9	116.2
A0A0G2K3Z9	RAT_ Uncharacterized protein	22.15	8.4	10.2261	13.0653	3	5	0	98.1	114.2	87.7
A0A0G2K470	Protein Itga2	128.758	5.2	9.60833	1.78268	2	3	2	96.6	94.7	108.6
A0A0G2K490	Protein Tnik	154.876	7.15	3.87484	0.808824	1	1	1	77.7	130.2	92
A0A0G2K4K2	RAT_ Uncharacterized protein	10.401	6.48	13.4577	35.4167	3	7	1	95.3	90.2	114.5
A0A0G2K4W9	Protein Igkv4-92	12.886	8.88	1.28685	7.5	1	1	1
A0A0G2K516	Protein Stx11	33.23	6.65	2.90274	3.13589	1	1	1	87.8	122.5	89.8
A0A0G2K5D2	RAT_ Uncharacterized protein	13.544	9.17	36.1563	34.127	4	11	1	97.1	99.9	103.1
A0A0G2K6F2	Protein Csmd2	373.183	6.23	2.80238	0.349548	1	2	1	99.4	95.4	105.2
A0A0G2K6Y4	Protein Sgsm2	118.271	6.48	1.49336	0.857143	1	1	1	92.4	98.6	109
A0A0G2K719	Protein Ddx3x	73.1	7.18	4.18263	1.81269	1	1	0
A0A0G2K7I1	RAT_ Uncharacterized protein	10.139	4.73	7.55736	18.75	1	1	1	104	102.2	93.7
A0A0G2K7M2	Protein Rad23a	39.514	4.58	11.0006	7.45856	1	1	1	96.4	112.5	91.1
A0A0G2K7X7	Oxidation resistance protein 1	93.604	7.25	213.723	26.5957	21	113	21	99.1	96.2	104.7
A0A0G2K828	RAT_ Uncharacterized protein	13.214	8.48	10.413	21.0084	2	4	1	112.5	97	90.5
A0A0G2K896	Protein RGD1310507	76.671	6.96	18.6784	7.28571	5	7	4	87.8	111.7	100.5
A0A0G2K8W9	Protein Sptbn1	273.307	5.64	106.84	9.6268	21	26	19	84.2	129.5	86.4
A0A0G2K975	Protein RGD1564614	85.753	8.06	28.6936	8.76963	8	17	7	108.7	95.5	95.8
A0A0G2K980	RAT_ Uncharacterized protein	11.228	8.85	33.5277	33	3	9	2	100	104.6	95.4
A0A0G2K988	Protein Daam2	128.024	6.79	2.57124	0.537153	1	2	1	95.4	101.8	102.8
A0A0G2K9C0	Protein Vasp	39.554	8.37	3.73471	2.93333	1	1	1	100.3	103.6	96.1
A0A0G2KAH7	Protein Ext2	81.967	6.87	5.34969	1.81058	1	1	1	60	136.1	103.9
A0JN30	Canopy 2 homolog (Zebrafish)	20.696	5.14	4.00384	8.79121	1	1	1	84.5	121.5	94
B0BN63	LOC681996 protein	38.08	5.53	4.70049	3.5503	1	1	1	95.1	125.8	79.1
B0BN65	"Family with sequence similarity 49, member A	37.305	6.01	13.2147	8.35913	2	2	2	77.1	137.9	85
B0BNE5	S-formylglutathione hydrolase	31.343	6.9	5.51813	4.60993	1	1	1	94.5	111	94.5
B0BNG3	Lman2 protein	40.367	6.95	1.7093	3.07263	1	1	1	100.6	107.9	91.5
B0BNI5	Olfactomedin-like protein 3	45.932	6.57	10.4475	7.38916	3	4	3	93	108.4	98.6
B0BNK1	Protein Rab5c	23.411	8.41	9.08038	10.1852	2	3	0	97.2	102.6	100.1
B0BNN4	Complement factor properdin	50.539	7.9	53.4833	12.6882	6	15	6	100.2	99.7	100.1
B0LT89	Serine/threonine-protein kinase 24	47.96	5.43	2.20943	2.32019	1	1	0	79.7	124.4	95.9
B1H260	F13b protein	75.034	6.42	57.8817	17.2466	11	18	11	102.3	96.1	101.6
B1WC34	Protein Prkcsh	59.181	4.48	45.7241	12.381	6	10	6	108.1	101.7	90.2
B1WC91	C1qtnf3 protein	35.021	7.39	31.8231	12.5392	4	13	4	98.8	91.1	110.1
B2GUV9	Protein Exoc3l4	80.963	6.42	7.10733	3.05132	2	2	2	100.2	110.2	89.6
B2GUX5	5'-nucleotidase	33.788	5.47	37.5246	19.5286	5	7	5	87.8	116.8	95.4
B2GUZ5	F-actin-capping protein subunit alpha-1	32.889	5.69	21.3464	16.7832	3	4	2	91.6	107.1	101.3
B2GVB9	Fermt3 protein	75.575	7.08	116.838	30.2256	20	40	20	106	116.1	77.9
B2RYC9	Glucosylceramidase	57.455	7.39	7.97838	4.27184	2	2	2	96.2	108.5	95.3
B2RYM1	Angiopoietin-like 6	50.885	8.54	12.6902	5.9081	1	1	1	89.6	97.9	112.6
B2RYM3	"Inter-alpha trypsin inhibitor, heavy chain 1 (Predicted), isoform CRA_a	100.526	6.86	107.891	15.5973	13	32	13	96.4	103.3	100.3
B2RZ77	"Dermatopontin (Predicted), isoform CRA_a	24.187	4.86	19.747	13.3663	3	7	3	102.6	110.3	87.1
B5DEH7	C1r protein	80.373	6.24	137.257	27.157	17	43	16	101.6	97.4	101
B5DF46	Phosphomannomutase	27.691	7.3	4.93652	11.5702	2	2	2	90.4	114.3	95.2
B5DFC3	Protein Sec23a	86.106	7.08	6.16458	2.61438	2	2	2	98.8	111.8	89.4
B5DFC9	Nidogen-2	152.88	5.47	10.6632	1.7192	2	2	2	95.4	108.9	95.7
B5DFI3	"Adaptor protein complex AP-1, sigma 1 (Predicted), isoform CRA_b	18.721	5.73	1.78357	5.6962	1	1	1	72.2	128.3	99.6
C0JPT7	Filamin alpha	280.32	6.04	223.609	14.892	30	53	27	92.5	116.5	91
C0M4B0	Matrix metalloproteinase 19	58.252	7.2	100.651	22.0503	10	21	10	104.2	101.7	94.1
D3Z8I7	Protein Gstt3	23.366	9.09	2.68361	6.19048	1	1	1
D3Z9K4	Protein Plekho2	53.974	5.2	5.87112	3.4413	2	2	2	94	117	89
D3ZA12	Chromodomain-helicase-DNA-binding protein 6	303.258	6.29	1.62269	0.704225	1	1	1	98.2	96.2	105.6
D3ZAB3	RAT_ Uncharacterized protein	13.255	5.33	4.34371	13.4454	1	1	0
D3ZAF5	"Periostin, osteoblast specific factor (Predicted), isoform CRA_a	89.999	7.53	13.6081	4.81481	4	4	4	102.7	98.7	98.6
D3ZAN3	Alpha glucosidase 2 alpha neutral subunit (Predicted)	90.515	6.2	70.7292	13.4253	10	17	10	94.7	105.8	99.5
D3ZAP9	Glycerol-3-phosphate dehydrogenase [NAD(+)]	38.042	7.01	3.12563	3.4188	1	1	1	86.3	118.6	95.1
D3ZBB2	Protein LOC100361952	13.137	7.28	40.9728	33.3333	4	12	1	97.8	99.9	102.3
D3ZBV9	Protein Yeats2	148.613	9.06	1.38934	0.782918	1	1	1	77.7	139.2	83.1
D3ZC54	RAT_ Uncharacterized protein	13.122	9.04	23.302	26.4957	3	14	2	104.3	103.8	91.9
D3ZCW6	Protein Pkdrej	240.363	8.91	2.16469	0.330033	1	1	1	106	96.5	97.5
D3ZE00	RAT_ Uncharacterized protein	10.842	6.58	46.7756	27.551	2	20	0	100.8	104.1	95.1
D3ZEB1	Protein F8	251.032	7.3	29.6601	3.3673	8	13	7	98.9	103.3	97.8
D3ZEP5	RAT_ Uncharacterized protein	10.574	4.64	8.94462	18.5567	1	1	1	101.6	87.3	111.1
D3ZF34	RAT_ Uncharacterized protein	59.656	9.5	1.37882	1.13422	1	1	1	109	99.2	91.8
D3ZFF8	RAT_ Uncharacterized protein	12.976	8.87	5.53818	14.5299	2	3	2	114.4	89.8	95.8
D3ZFH5	Protein Itih2	92.311	6.7	99.2478	17.6755	15	37	15	98.9	98.4	102.7
D3ZFU9	Protein Mylk	214.778	6.02	9.52747	1.63182	3	3	3	87.5	123.3	89.2
D3ZGB8	Protein Cilp	131.95	8.16	7.10232	2.62046	3	4	3	94.3	102.6	103
D3ZHA1	Protein B3gnt1	47.44	7.27	1.33059	2.6506	1	1	1	97.2	105.2	97.5
D3ZJF8	Protein Fcgbp	274.98	5.08	46.6526	3.98607	10	16	8	95.6	101.1	103.4
D3ZJF9	Protein Gla	47.543	5.72	1.59159	2.14286	1	1	1	92.9	100.7	106.4
D3ZK66	Protein LOC100365470	12.787	8.62	1.43962	8.62069	1	1	1	100.4	97.9	101.7
D3ZKG5	Protein Parvb	41.675	6.33	20.3227	11.7808	4	7	3	92.3	116.2	91.4
D3ZKG7	"Inositol polyphosphate-5-phosphatase F (Predicted), isoform CRA_c	127.181	6.98	1.38648	0.619469	1	2	1	107.5	84.9	107.6
D3ZLM5	NHL repeat containing 2 (Predicted)	78.513	5.49	2.82565	2.48276	2	2	2
D3ZMS7	RAT_ Uncharacterized protein	12.713	7.78	4.95847	6.95652	1	2	1	94.3	101	104.6
D3ZN06	"CD248 antigen, endosialin (Predicted)	81.775	5.78	5.96303	2.22513	2	2	2	88.7	93	118.3
D3ZN30	Protein Fam83g	90.176	6.3	1.42493	1.9656	1	4	1	118.2	88.4	93.4
D3ZNQ6	Protein Ube2m	20.887	7.69	2.32892	5.46448	1	1	1	92.8	114.1	93.1
D3ZPF0	Four and a half LIM domains 3 (Predicted)	31.746	6.05	1.98843	2.43056	1	1	1	88.9	127.6	83.5
D3ZPI8	"Complement component 8, gamma polypeptide (Predicted), isoform CRA_a	18.402	8.32	118.451	62.8049	8	34	8	99	98.1	102.9
D3ZPP2	Protein Arl8a	21.376	7.77	2.12983	4.83871	1	1	1	96.6	108.5	95
D3ZQ25	Fibulin-1	78.019	5.16	98.2258	15.8865	10	47	10	97.5	101.4	101.1
D3ZQ86	Protein Igdcc3	86.936	7.68	1.56288	1.23153	1	1	1	76.2	114.7	109.2
D3ZQM9	RAT_ Uncharacterized protein	12.932	8.41	4.15012	6.89655	1	2	1	108.7	85.9	105.3
D3ZRB3	Protein LOC687609	23.586	8.43	3.35086	3.79147	1	1	1	101.5	121.3	77.2
D3ZT94	Pituitary homeobox 3	42.024	5.8	22.79	13.3858	4	4	4	106.9	103.1	90.1
D3ZTE0	Coagulation factor XII	65.801	7.46	69.6972	17.9832	10	24	10	92.1	107.2	100.7
D3ZUQ1	Lipase	44.413	6.04	10.6335	4.28212	2	4	2	97.6	94.2	108.2
D3ZUU6	Protein LOC100912012	22.292	5.44	12.7848	12.8713	2	2	2	98.4	82.9	118.7
D3ZV30	DNA-directed RNA polymerase	127.603	8.47	1.78463	0.617829	1	1	1
D3ZVB7	Osteoglycin (Predicted)	34.048	6.19	1.77469	3.02013	1	1	1
D3ZVQ0	Ubiquitin carboxyl-terminal hydrolase	95.718	5.01	11.7795	4.662	4	5	4	95.7	110.9	93.5
D3ZWA8	Protein Appl1	75.355	5.68	1.4939	1.04322	1	1	1	81.6	100.8	117.6
D3ZWC1	Protein LOC100362150	12.295	7.9	1.30522	13.3929	1	1	1	88.2	106	105.8
D3ZWC6	Protein Sntb1	58.256	8.31	2.17744	1.66976	1	1	1
D3ZWD6	"Complement component 8, alpha polypeptide (Predicted)	66.23	5.96	195.253	33.2198	17	61	16	99.5	97.3	103.2
D3ZXI3	Protein Notum	56.513	7.23	9.21889	3.97614	1	1	1	86.3	103.5	110.3
D3ZXP3	Histone H2A	15.105	10.74	4.70195	11.1888	2	2	0	106.1	114.5	79.4
D3ZXY4	Protein Aldh8a1	53.464	7.34	1.29209	1.84805	1	1	1	78.1	138.5	83.4
D3ZY96	Neutrophilic granule protein (Predicted)	19.369	8.02	10.8969	18.4524	4	5	4	98.1	112.9	89
D3ZZ08	RAT_ Uncharacterized protein	13.183	7.12	18.4133	31.6667	4	6	3	87.9	117	95.2
D4A0T9	Protein Adamts13	154.552	6.54	22.803	5.19298	7	8	7	88.3	111.7	99.9
D4A111	Protein Col6a3	305.961	5.72	70.8012	5.88861	15	20	15	94.6	103.9	101.5
D4A133	Protein Atp6v1a	68.222	5.58	2.88941	1.45867	1	1	0	104.8	105.1	90.1
D4A1L2	Protein Nbeal2	300.694	6.44	2.50831	0.329791	1	2	1	82.5	115.8	101.8
D4A1V7	"MOB1, Mps One Binder kinase activator-like 1A (Yeast) (Predicted)	25.075	6.73	3.34438	5.09259	1	1	0	79.9	125.7	94.5
D4A269	RAT_ Uncharacterized protein	13.767	7.59	3.81873	11.1111	1	1	0	103.1	97.7	99.2
D4A388	Protein Papln	140.836	7.64	49.2386	6.94444	8	15	8	91.6	94.7	113.7
D4A3D1	Uncharacterized protein	11.138	7.94	15.4015	29.2929	2	2	2	136.6	79.5	83.9
D4A3E0	Protein Mmrn1	135.518	7.52	175.594	20.7438	23	46	23	94.9	101.7	103.4
D4A4L6	RAT_ Uncharacterized protein	12.96	7.28	12.4181	23.9316	3	9	0	96.6	109.5	94
D4A526	Leukocyte cell-derived chemotaxin 2 (Predicted)	16.587	9.28	4.23777	5.96026	1	2	1	87.7	111.7	100.6
D4A5H3	RAT_ Uncharacterized protein	16.817	4.28	2.61618	5.36913	1	2	0	73	133.8	93.2
D4A648	Protein Stk4	55.336	5.22	5.45231	4.10678	2	2	1	93.2	120.4	86.4
D4A678	Protein Spta1	279.902	5.03	25.3616	2.81457	6	6	6	114.1	88.1	97.8
D4A6C5	Protein Arhgap1	50.591	6.54	5.79105	9.33941	3	3	3	89.9	107.1	102.9
D4A6K9	Active BCR-related gene (Predicted)	97.631	6.58	3.05524	1.04773	1	3	1	88.5	103.9	107.5
D4A7F6	Collectin sub-family member 10 (C-type lectin) (Predicted)	30.608	7.62	10.9467	8.66426	2	3	2	95.6	90	114.4
D4A7W8	Microfibrillar-associated protein 4	28.918	5.44	3.70135	2.72374	1	6	1	112.1	86.1	101.8
D4A8F2	Protein Rsu1	31.318	7.96	8.98763	8.30325	3	4	3	91.7	117.4	90.8
D4A8G5	Protein Tgfbi	74.706	7.5	29.8993	10.073	8	11	8	98.3	100.3	101.4
D4A8H8	Cytoplasmic FMR1 interacting protein 1 (Predicted)	145.164	6.9	1.36714	0.957702	1	1	1	71	148.3	80.7
D4A917	Protein Ltbp4	174.406	5.34	2.94846	0.735745	1	2	1	102.1	109.4	88.5
D4A9P0	Kinesin-like protein	150.485	6.86	2.57869	0.894855	1	2	1	97.2	99.5	103.4
D4AA63	Protein Ubqln2	67.217	5.22	1.38595	1.09718	1	1	0	99.1	123	77.9
D4AAI2	"Histocompatibility (Minor) HA-1 (Predicted), isoform CRA_b	123	6.13	17.843	5.73477	6	6	6	88.4	121.5	90.1
D4ABX6	Protein Mmrn2	104.106	5.88	4.54607	1.17899	1	1	1
D4AC23	Protein Cct7	59.62	8	22.3537	9.375	5	6	5	86	114.3	99.7
D4AC85	Protein Qpct	41.072	6.96	2.40395	3.8674	1	1	1	75.5	91.6	133
D4ACB8	"Chaperonin subunit 8 (Theta) (Predicted), isoform CRA_a	59.55	5.54	10.3055	7.29927	4	4	4	91.2	111.7	97.1
D4ACR1	Uncharacterized protein	13.705	7.81	40.7224	31.405	3	9	2	105	97.5	97.5
D4AED6	Protein RGD1307782	27.381	5.2	11.0794	7.11462	1	1	0	70.2	80.5	149.3
E9PSP1	Protein Pltp	54.417	6.62	119.48	22.9839	10	45	10	91.5	102.6	105.9
E9PU28	Inosine-5'-monophosphate dehydrogenase 2	55.78	7.28	4.66095	2.14008	1	1	1	97.6	114.3	88.1
F1LMH7	Protein Fap	87.66	6.58	1.45867	1.31579	1	1	1	94.9	99.2	106
F1LMM4	Protein Pkdcc	33.23	5.47	3.65819	6.48464	2	2	2	89.9	108.3	101.7
F1LNF0	Protein Myh14	228.775	5.55	15.1051	2.05	4	4	1	91.2	127.7	81.1
F1LNH3	"Procollagen, type VI, alpha 2, isoform CRA_a	109.591	6.61	2.07058	0.778968	1	1	1	91.3	113.4	95.3
F1LNI3	Protein F5	218.782	5.38	212.766	10.2472	17	82	16	100	99.8	100.2
F1LP42	Hedgehog protein	45.444	8.6	8.31216	2.91971	1	3	1	93.1	102.8	104.1
F1LP69	Protein LOC297568	145.562	7.99	244.889	24.7304	29	98	8	98.2	104.7	97.1
F1LPS6	Protein Ifit1	53.446	6.32	3.98255	2.81385	1	1	1
F1LPV0	Protein Nars	64.087	5.86	4.20018	2.15054	1	1	1	103.3	106.5	90.2
F1LPW0	Protein Ighm	54.836	5.83	172.471	31.1111	16	100	15	116.5	94.3	89.2
F1LQ12	Protein Vom2r46	92.951	7.58	2.14844	0.849515	1	1	0	104.2	104.5	91.3
F1LQ70	"Arachidonate 12-lipoxygenase, 12S-type	75.485	6.46	54.7276	14.4796	8	12	8	87.8	118.8	93.4
F1LQM9	Protein Xpo7	124.102	6.4	1.91721	1.00917	1	1	1
F1LQP9	Protein Tnpo1	101.202	4.96	7.42438	2.13483	2	2	1	90.1	117.4	92.5
F1LQQ5	Tyrosine-protein phosphatase non-receptor type	114.535	8.28	1.28375	0.589391	1	1	0	82.8	120.6	96.6
F1LQT4	Protein Cpn2	62.6	6.33	70.9334	24.4248	13	33	13	96.2	105.3	98.5
F1LR02	"Procollagen, type XVIII, alpha 1, isoform CRA_a	134.563	6.29	21.7091	3.58505	4	4	4	90.8	108.3	101
F1LRA5	Lipid phosphate phosphatase-related protein type 2	115.743	8.97	5.30955	2.35849	3	3	3	111.7	94.8	93.5
F1LSS7	Protein Colec11	28.854	5.2	21.3418	11.0701	3	8	3	92.9	98.3	108.8
F1LTD1	RAT_ Uncharacterized protein	12.605	9.17	15.2341	32.4561	4	5	2	58.8	165.5	75.7
F1LTJ5	Uncharacterized protein	262.948	5.99	69.3002	6.41078	14	20	14	98.4	100.8	100.8
F1LTN6	Protein Igkc	24.899	5.63	165.458	48.2456	8	59	1	109.7	95	95.3
F1LUI5	Protein LOC100365438	13.833	6.52	12.8795	9.67742	1	3	0	91.4	110.7	97.8
F1LUM5	Protein Tubal3	42.805	6.02	37.724	6.28272	2	8	1	75.9	144.3	79.8
F1LVL2	Protein Icoslg	34.827	6.16	6.7419	6.51466	2	3	2	93.7	116.9	89.3
F1LVL4	Protein LOC100363935	13.078	5.25	30.4155	28.5714	3	12	0	97.2	92.7	110.1
F1LW26	RAT_ Uncharacterized protein	12.917	5.01	5.2598	13.3333	1	1	1	86.2	104.8	109
F1LWD0	RAT_ Uncharacterized protein	11.913	8.46	6.29158	12.2642	1	2	1	95.1	106.4	98.5
F1LWL5	Protein Gemin4	120.272	5.16	1.44237	0.661626	1	1	1	109.9	102.9	87.2
F1LWS4	Protein LOC683745	65.822	6.55	107.979	26.1324	15	32	13	107	95.5	97.5
F1LX81	Protein Slfn5	101.069	6.65	3.36306	2.60181	1	2	1	100.6	101.1	98.3
F1LYF1	RAT_ Uncharacterized protein	15.267	8.05	29.098	24.2857	3	8	1	75.7	156.5	67.8
F1LYQ4	Uncharacterized protein	45.189	5.47	127.489	32.0988	13	75	13	82.7	119	98.3
F1LZ11	RAT_ Uncharacterized protein	14.058	8.91	35.9647	26.6129	3	9	3	99	102.3	98.7
F1LZG3	RAT_ Uncharacterized protein	11.846	6.51	32.2226	23.1481	2	6	1	88.7	109.7	101.6
F1LZH0	Protein LOC100912707	13.602	7.99	9.97184	12.1951	1	2	1	100.9	89.5	109.6
F1LZY6	RAT_ Uncharacterized protein	10.476	4.72	11.7612	13.4021	1	4	0	102.1	94.3	103.6
F1M091	Protein Klk14	27.243	9.11	4.98506	5.2	1	1	1	86.9	108	105.2
F1M0Q9	Protein Pm20d1	52.469	7.08	30.8232	6.77966	3	7	3	93.6	104.2	102.1
F1M0U4	RAT_ Uncharacterized protein	13.432	7.87	26.4979	31.6667	3	5	3	79.5	120.8	99.7
F1M1Q7	RAT_ Uncharacterized protein	14.568	5.29	18.7407	22.3881	3	6	0	101.1	85.4	113.5
F1M1R0	RAT_ Uncharacterized protein	14.884	4.84	21.3931	21.3235	3	7	2	99.3	94.8	106
F1M280	Metalloendopeptidase	113.427	5.85	3.23008	0.690335	1	2	0	92.2	109.7	98.2
F1M3X3	RAT_ Uncharacterized protein	13.006	8.6	13.4799	32.4786	3	4	3	84.5	127.9	87.6
F1M4R1	RAT_ Uncharacterized protein	13.143	8.85	20.9585	15.6522	2	9	0	89.1	99.6	111.3
F1M5X4	Protein LOC100362687	13.723	5.41	17.9475	22.5806	2	4	1	95.2	91.8	113
F1M6I7	Proteasome subunit alpha type	27.876	8.69	23.7755	15.6	3	6	1	97.7	105.9	96.4
F1M7I8	Protein RGD1565617	13.569	4.56	9.68805	12.9032	1	3	1	104.9	122.8	72.2
F1MAA7	Protein Lamc1	177.273	5.22	46.693	5.53827	8	11	8	99.5	98.3	102.1
F1MAC0	Protein Ifi47	47.402	5.66	7.58044	6.42857	3	4	3	99.2	117.2	83.6
F1MAJ2	RAT_ Uncharacterized protein	138.003	6	3.93108	1.34707	2	2	2	95.6	111	93.4
F6T1W7	Protein Pold3	61.109	9.42	1.31533	1.25673	1	1	1	108.6	87.2	104.2
F7F469	Protein Igtp	157.036	6.24	5.96457	1.08069	1	1	0
F7FAY5	Protein LOC360919	70.279	6.57	2.78937	2.25443	2	2	2	100.4	108.9	90.7
F7FEM5	Protein Sbsn	69.398	7.15	104.55	37.7778	11	24	11	94.4	96.4	109.2
F7FHF3	Protein Serpinf2	62.252	6.8	55.3647	19.4946	8	18	8	102.2	101.3	96.5
F7FHP0	"Angiopoietin-like 3, isoform CRA_b	52.589	7.42	27.0904	16.2637	7	12	7	103.5	94.4	102.1
F7FMS0	Protein Mst1	83.091	8	12.3033	2.43572	2	6	2	90.6	100.3	109.1
G3V6G1	Immunoglobulin joining chain	17.773	5.34	31.5268	35.2201	5	22	5	103.9	100.9	95.2
G3V6H0	Protein LOC102555167	22.163	5.73	36.0535	30.3483	6	15	0	94.2	123.8	82
G3V7J5	Carboxylic ester hydrolase	63.542	6.09	41.7062	7.58377	4	9	3	103.1	88.6	108.4
G3V7L4	Protein Cdh16	90.035	4.6	4.83327	1.3253	1	1	1	96.1	103.4	100.5
G3V7P2	Fibrinogen-like 2	48.625	7.23	99.6682	20.5128	9	63	9	99.7	100.3	100.1
G3V7Q4	Protein Ptpn12	85.93	5.83	9.19101	2.48042	2	3	2	93.6	117.7	88.7
G3V7Q7	"IQ motif containing GTPase activating protein 1 (Predicted), isoform CRA_b	188.714	6.43	5.72782	1.14665	2	2	2	95.6	109.8	94.6
G3V852	Protein Tln1	269.504	6.2	802.259	37.7017	77	275	65	89.4	122.7	87.9
G3V8A5	Protein Vps35	91.669	5.44	15.1282	7.28643	6	7	6	88.6	124.5	86.9
G3V8D4	Apolipoprotein C-II (Predicted)	10.688	4.61	27.3132	40.2062	3	16	3	110	94	96
G3V8G2	"Proteasome (Prosome, macropain) 26S subunit, non-ATPase, 5 (Predicted), isoform CRA_a	55.818	5.27	1.87354	1.98413	1	1	1	105.7	104.5	89.9
G3V8K8	Protein Proz	49.096	5.73	30.5125	8.63636	3	8	3	105.4	100.6	94
G3V8S9	Cathelicidin antimicrobial peptide	19.743	8.13	19.2751	9.14286	1	2	1	111.6	102.9	85.4
G3V928	Protein Lrp1	504.558	5.36	63.1597	3.16832	14	18	14	98.1	104	97.9
G3V9M6	"Fibrillin 1, isoform CRA_a	311.738	4.93	11.9413	0.940111	3	4	3	103.4	93	103.6
G3V9R2	Protein Cfh	140.139	6.77	516.626	42.1053	44	212	41	105.6	92	102.4
M0R3K9	Uncharacterized protein	21.822	7.77	2.11959	4.36893	1	1	0	96.1	83	120.9
M0R485	Protein Pglyrp2	47.071	7.59	102.634	32.6437	13	34	13	99.8	89	111.2
M0R4Z4	RAT_ Uncharacterized protein	13.277	6.13	13.3876	16.1017	2	4	2	85.6	105	109.5
M0R590	Glyceraldehyde-3-phosphate dehydrogenase	35.791	8.03	63.8525	33.033	9	24	0	97.4	126.9	75.8
M0R5H9	RAT_ Uncharacterized protein	34.457	9.55	3.10017	5.64263	2	2	2	103.9	97	99.1
M0R5J4	RAT_ Uncharacterized protein	47.045	6.37	4.37814	3.91705	2	2	0	89.4	104.1	106.5
M0R660	Glyceraldehyde-3-phosphate dehydrogenase	35.76	8.25	56.5389	28.5285	9	25	1	86.6	130.1	83.2
M0R6K2	Protein Erbb2ip	157.922	5.97	7.07532	2.05237	3	3	3	88	120.9	91.1
M0R757	Elongation factor 1-alpha	50.076	9.01	16.4001	8.44156	4	9	0	101	111.3	87.7
M0R7M8	Protein LOC100911918	37.191	8.63	6.74067	4.55927	2	3	0	87.8	116.8	95.4
M0R7Q2	RAT_ Uncharacterized protein	13.143	5.15	5.65989	16.2393	2	3	2	91.6	96.1	112.3
M0R8B5	Protein RGD1563231	12.924	4.56	16.9732	13.3333	1	2	1	105.4	92.2	102.5
M0R8B6	Protein Tubb1	50.384	5.11	190.281	34.9558	11	49	9	85	130.4	84.6
M0R8G6	RAT_ Uncharacterized protein	10.996	5.94	10.7324	14.8515	1	3	1	94.9	103.5	101.6
M0R8T0	Protein RGD1564801	54.585	6.67	19.7322	8.93971	4	5	0	98	103.3	98.7
M0R9F4	RAT_ Uncharacterized protein	15.607	8.88	9.67632	17.9856	3	5	0	91.5	105	103.5
M0R9U2	RAT_ Uncharacterized protein	10.838	9.03	20.7228	18.3673	2	12	1	78.4	113.2	108.4
M0R9Z7	RAT_ Uncharacterized protein	13.288	9.2	21.0791	29.1667	3	4	0	102.7	85.5	111.8
M0RA79	Protein LOC691828	10.952	7.94	37.0788	35.3535	3	10	3	100.5	99.7	99.8
M0RBK4	RAT_ Uncharacterized protein	11.503	5.94	9.98548	16.0377	1	1	1	108.9	98.8	92.4
M0RBL2	RAT_ Uncharacterized protein	12.821	7.84	27.1658	24.7863	2	17	1	80.5	97	122.5
M0RBP7	RAT_ Uncharacterized protein	12.776	6.51	5.74673	13.5593	2	5	1	129.5	93.9	76.6
M0RBV1	RAT_ Uncharacterized protein	45.063	4.88	101.107	19.6078	6	27	6	96.7	100	103.3
M0RC23	RAT_ Uncharacterized protein	11.188	7.39	26.3227	30.3922	3	17	0	100.7	94.9	104.4
M0RDF2	RAT_ Uncharacterized protein	11.176	7.93	14.1603	35.3535	3	3	1	72	83.4	144.6
M0RDG7	Protein Crlf3	44.249	4.94	1.32523	2	1	2	1	88.4	116.6	95
M3ZCQ3	Protein LOC100910765	12.132	7.03	11.0446	24.3243	3	9	1
O08619	Coagulation factor XIII A chain	82.606	5.62	196.11	24.0437	15	60	14	85.5	99.6	114.9
O08628	Procollagen C-endopeptidase enhancer 1	50.153	8.06	30.6116	9.40171	3	6	3	94.4	105.9	99.7
O08730	Glycogenin-1	37.354	5.39	3.9534	5.10511	2	2	2	89.9	115.6	94.5
O08815	STE20-like serine/threonine-protein kinase	137.804	5.02	2.89585	0.746269	1	1	0	80.5	131.3	88.2
O09171	Betaine--homocysteine S-methyltransferase 1	44.948	7.91	3.7602	2.457	1	1	0
O35264	Platelet-activating factor acetylhydrolase IB subunit beta	25.565	5.92	2.44697	3.93013	1	1	1	59.6	83.9	156.4
O35276	Neuropilin-2	103.831	5.31	9.35984	3.67568	4	5	4	91.5	101.5	107
O35303	Dynamin-1-like protein	83.856	7.08	18.6166	6.49007	5	6	5	96	110.1	93.9
O35353	Guanine nucleotide-binding protein subunit beta-4	37.339	6.16	4.88807	2.94118	1	1	0	82	118.1	100
O35460	Angiopoietin-1	57.424	6.54	73.0251	22.5352	11	27	11	96.1	105.3	98.6
O35509	Ras-related protein Rab-11B	24.473	5.94	21.2287	24.3119	6	9	1	95.3	116.9	87.8
O35568	EGF-containing fibulin-like extracellular matrix protein 1	54.56	5.11	54.4407	19.4726	6	23	6	95.9	102.8	101.3
O35763	Moesin	67.697	6.54	8.89673	5.37262	4	4	2	85.3	117.5	97.2
O35783	Calumenin	36.973	4.58	21.4976	10.4762	3	7	3	94.5	113.3	92.2
O35814	Stress-induced-phosphoprotein 1	62.53	6.8	6.32028	3.13076	2	3	2	88.7	113	98.3
O54715	V-type proton ATPase subunit S1	51.09	5.52	3.47756	2.80778	1	1	1	102.7	93.5	103.7
O54735	"cGMP-specific 3',5'-cyclic phosphodiesterase	94.496	6.1	40.0396	9.12365	9	12	9	96.5	128.9	74.6
O55004	Ribonuclease 4	16.892	8.51	22.2218	24.4898	3	5	3	123.7	86.3	90
O55156	CAP-Gly domain-containing linker protein 2	115.41	6.51	6.30726	1.72084	2	2	2	91.3	106.2	102.5
O70513	Galectin-3-binding protein	63.701	5.35	41.6225	9.93031	5	10	5	101.1	95.5	103.4
O70535	Leukemia inhibitory factor receptor	122.317	5.81	118.97	19.1217	19	32	19	89.1	107.7	103.2
O70593	Small glutamine-rich tetratricopeptide repeat-containing protein alpha	34.136	5.12	3.79129	3.82166	1	1	1	92.6	117.6	89.9
O88201	C-type lectin domain family 11 member A	36.365	5.44	73.342	30.7927	10	26	10	97.2	104.5	98.2
O88279	Slit homolog 1 protein	167.389	6.76	9.74312	1.9595	3	3	3	89.7	99.3	111
O88600	Heat shock 70 kDa protein 4	93.997	5.21	9.35435	3.80952	3	3	3	103	110.6	86.5
O88618	Formimidoyltransferase-cyclodeaminase	58.877	6.09	13.2881	5.73013	3	3	3	89	144.7	66.4
O88959	Inhibin beta E chain	38.874	9.23	6.9897	3.42857	1	1	1	94.8	105.4	99.8
O89046	Coronin-1B	53.811	5.97	4.28515	1.65289	1	2	1	98.3	112.6	89.2
P00697	Lysozyme C-1	16.718	9.1	17.1037	27.027	4	7	1	92.6	99.7	107.7
P01015	Angiotensinogen	51.949	5.57	11.9841	6.91824	3	4	3	88	94.8	117.2
P01026	Complement C3	186.342	6.54	1074.68	51.6536	80	752	79	105.3	91.7	103
P01048	T-kininogen 1	47.745	6.52	91.6136	16.5116	7	27	4	94.8	105.4	99.9
P01237	Prolactin	25.736	5.6	10.7021	8.40708	2	4	2	116.1	86.2	97.7
P01836	"RAT_ Ig kappa chain C region, A allele	11.725	5.16	86.6821	43.3962	4	46	1	93.1	140.2	66.7
P01883	RAT_ Ig delta chain C region (Fragment)	22.408	8.66	14.8613	6.43564	1	3	1	92.3	108	99.7
P01946	Hemoglobin subunit alpha-1/2	15.319	7.97	40.4991	51.4085	7	14	1
P02091	Hemoglobin subunit beta-1	15.969	8.07	51.2014	53.0612	7	21	3	101.5	109.3	89.2
P02650	Apolipoprotein E	35.731	5.27	236.54	53.5256	18	321	18	96.7	100.3	103
P02651	Apolipoprotein A-IV	44.429	5.22	489.51	76.7263	26	452	25	108.9	87.3	103.9
P02680	Fibrinogen gamma chain	50.6	5.96	55.0221	21.573	9	25	9	65	151.6	83.5
P02767	Transthyretin	15.71	6.16	31.3862	25.8503	3	10	3	92	86	122
P02770	Serum albumin	68.686	6.48	426.036	55.5921	35	292	35	112.3	87.7	100
P04041	Glutathione peroxidase 1	22.292	7.87	38.5969	39.801	7	12	7	112.7	105.9	81.4
P04176	Phenylalanine-4-hydroxylase	51.789	6.1	3.58199	3.75276	2	2	2	80.5	143	76.5
P04276	Vitamin D-binding protein	53.509	5.86	146.567	31.5126	14	56	14	100.5	108.9	90.6
P04638	Apolipoprotein A-II	11.432	6.65	45.78	44.1176	5	41	5	86	102	112
P04639	Apolipoprotein A-I	30.043	5.74	285.659	68.7259	18	517	18	97.2	99.8	103
P04762	Catalase	59.719	7.5	6.7716	4.36433	2	2	2	87.3	136.3	76.4
P04785	Protein disulfide-isomerase	56.916	4.93	52.3819	20.2358	11	17	11	95.6	109.3	95
P04897	Guanine nucleotide-binding protein G(i) subunit alpha-2	40.473	5.45	19.497	11.2676	3	3	2	77.6	138.9	83.6
P04906	Glutathione S-transferase P	23.424	7.36	2.25034	3.33333	1	1	1	103.1	110.5	86.3
P04916	Retinol-binding protein 4	23.205	5.99	8.24274	3.9801	1	5	1	101.2	89.4	109.4
P04917	Serglycin	18.566	4.55	8.97349	8.37989	1	2	1	114.9	84.8	100.3
P04937	Fibronectin	272.341	5.76	969.007	37.3839	71	385	71	98.5	92.5	109
P05197	Elongation factor 2	95.223	6.83	4.89379	1.8648	2	2	2	87.7	131.4	80.9
P05369	Farnesyl pyrophosphate synthase	40.804	5.43	8.38927	8.78187	3	4	2	90.3	120.8	88.9
P05370	Glucose-6-phosphate 1-dehydrogenase	59.338	6.38	41.227	18.0583	10	15	10	84.2	127.8	88
P05371	Clusterin	51.342	5.71	216.399	40.4922	16	170	16	106.3	92.5	101.2
P05544	Serine protease inhibitor A3L	46.248	5.67	237.528	37.7724	14	125	4	103.9	59.4	136.8
P05545	Serine protease inhibitor A3K	46.532	5.44	187.489	30.5288	11	59	2	100.7	78	121.3
P05696	Protein kinase C alpha type	76.742	7.05	9.29753	3.72024	3	5	3	95.9	124.2	79.9
P05942	Protein S100-A4	11.769	5.12	3.6983	7.92079	1	2	1	82	125.1	92.9
P05964	Protein S100-A6	10.028	5.48	1.66675	7.86517	1	1	1	97.2	107.8	95.1
P06238	Alpha-2-macroglobulin	163.682	6.29	24.0816	0.747283	1	12	1	93.3	99.1	107.6
P06399	Fibrinogen alpha chain	86.632	5.74	227.306	27.7494	22	97	22	74.2	139.7	86
P06757	Alcohol dehydrogenase 1	39.62	8.18	16.7206	11.4362	5	8	4	89.4	163.4	47.2
P06759	Apolipoprotein C-III	11.11	4.77	20.2264	19.802	1	12	1	71.2	99.8	129
P06761	78 kDa glucose-regulated protein	72.302	5.16	109.461	31.6514	17	30	15	97.8	110.1	92.1
P06765	Platelet factor 4	11.279	9.5	47.6153	42.8571	4	42	4	114.2	86.4	99.4
P06866	Haptoglobin	38.539	6.54	80.6671	31.4121	11	30	11	124	89.9	86.1
P07092	Glia-derived nexin	44.035	9.69	92.9518	30.4786	12	34	12	97.8	104.8	97.4
P07335	Creatine kinase B-type	42.698	5.67	55.8977	23.3596	6	12	6	91.1	119.1	89.8
P07756	"Carbamoyl-phosphate synthase [ammonia], mitochondrial	164.476	6.77	15.4809	2.2	3	3	2	63.9	72.6	163.5
P07808	Pro-neuropeptide Y	11.026	7.14	5.20753	8.16327	1	3	1	83.5	104.5	112
P08290	Asialoglycoprotein receptor 2	35.005	5.25	2.62986	2.99003	1	1	1	66	102.7	131.2
P08426	Cationic trypsin-3	26.252	7.49	2.46055	3.23887	1	3	1	85.1	106.6	108.3
P08460	Nidogen-1 (Fragment)	35.639	4.74	7.9341	8.02469	3	4	3	95.2	109.4	95.4
P08494	Matrix Gla protein	12.029	9.14	11.6301	10.6796	1	2	1	76.6	109.2	114.2
P08649	Complement C4	192.042	7.33	799.737	34.4272	56	394	56	104.1	90.4	105.6
P08650	Complement C5 (Fragment)	8.976	8.9	10.3189	10.3896	1	6	1	125.8	86.4	87.8
P08661	Mannose-binding protein C	25.998	5.33	17.0101	18.0328	4	5	4	105	90	105
P08699	Galectin-3	27.184	8.57	4.11171	4.19847	1	1	1	88.9	111.9	99.2
P08932	RAT_ T-kininogen 2	47.673	6.35	121.011	20.9302	10	50	3	96.4	103.2	100.4
P08934	Kininogen-1	70.889	6.8	135.225	18.4664	12	85	8	108.6	91.2	100.3
P09006	Serine protease inhibitor A3N	46.622	5.47	303.36	46.4115	18	132	16	97.5	63.2	139.3
P09034	Argininosuccinate synthase	46.467	7.78	25.4392	11.8932	6	12	6	74.4	147.6	78
P09215	Protein kinase C delta type	77.47	7.83	1.61013	1.18871	1	1	1	76.7	126.9	96.3
P09456	cAMP-dependent protein kinase type I-alpha regulatory subunit	43.068	5.35	23.5488	10.2362	3	5	2	90.6	114.3	95.1
P09495	Tropomyosin alpha-4 chain	28.492	4.69	75.6931	32.2581	10	43	5	77.6	138.4	84
P09527	Ras-related protein Rab-7a	23.489	6.7	26.6663	16.4251	3	5	3	88.8	111.4	99.8
P09650	Mast cell protease 1	28.599	9.5	4.30619	5	1	1	1	86.7	120.9	92.4
P09811	"Glycogen phosphorylase, liver form	97.421	7.2	20.7263	9.17647	8	10	5	100.2	101.5	98.3
P0C643	RAS guanyl-releasing protein 2	69.247	7.68	21.7654	9.70395	6	8	6	82.2	116.2	101.5
P0C6B8	"Sushi, von Willebrand factor type A, EGF and pentraxin domain-containing protein 1	387.101	5.54	1.53195	0.280584	1	1	1
P0CAX5	Oligophrenin-1	91.781	7.65	4.97718	0.997506	1	2	1	80.3	126.2	93.5
P10354	Chromogranin-A	51.993	4.73	18.466	7.72532	3	4	3	104.5	92.3	103.1
P10760	Adenosylhomocysteinase	47.507	6.54	27.3304	14.3519	6	7	4	101.8	130.1	68.1
P10960	Sulfated glycoprotein 1	61.084	5.25	30.7163	11.7329	7	22	7	98.1	99	102.9
P11232	Thioredoxin	11.666	4.92	7.7755	20.9524	2	2	2	95.1	126.6	78.3
P11442	Clathrin heavy chain 1	191.477	5.72	30.2978	4.41791	7	8	7	87	125	87.9
P11517	RAT_ Hemoglobin subunit beta-2	15.972	8.79	31.2972	31.2925	5	16	1	96.8	116.5	86.7
P11980	Pyruvate kinase PKM	57.781	7.06	86.7133	24.2938	12	31	0	99.2	102.6	98.2
P12346	Serotransferrin	76.346	7.28	155.67	33.3811	24	50	23	108.3	89	102.6
P12369	cAMP-dependent protein kinase type II-beta regulatory subunit	46.094	4.98	37.2822	13.2212	4	6	3	94.6	119.4	86
P12785	Fatty acid synthase	272.478	6.39	3.54333	0.439122	1	1	1	92.5	110.5	97.1
P12928	Pyruvate kinase PKLR	62.162	6.92	13.6018	3.48432	2	4	1	92.4	117.1	90.5
P13444	S-adenosylmethionine synthase isoform type-1	43.67	5.95	23.3355	9.82368	3	6	2	82.2	139.4	78.3
P13635	Ceruloplasmin	120.764	5.58	271.467	25.4013	27	165	26	104	87.8	108.2
P13676	Acylamino-acid-releasing enzyme	81.331	5.73	34.5014	11.612	8	9	8	109.6	98.1	92.2
P13721	"Beta-galactoside alpha-2,6-sialyltransferase 1	46.702	8.73	3.93742	2.97767	1	1	1	97	103.5	99.5
P13803	"Electron transfer flavoprotein subunit alpha, mitochondrial	34.929	8.38	1.32911	2.1021	1	1	1
P13832	Myosin regulatory light chain RLC-A	19.883	4.81	25.1843	16.8605	3	7	0	72.3	129.2	98.5
P14272	Plasma kallikrein	71.227	8.07	67.3246	16.1442	11	23	11	105.7	92.3	102
P14423	"Phospholipase A2, membrane associated	16.283	8.94	26.9047	26.7123	4	11	4	97.9	108.6	93.4
P14480	Fibrinogen beta chain	54.201	7.78	175.202	40.0835	17	48	16	61.6	160	78.5
P14630	Apolipoprotein M	21.499	6.09	58.4742	30	7	25	7	99.3	98.4	102.3
P14925	Peptidyl-glycine alpha-amidating monooxygenase	108.606	6.18	2.26019	0.922131	1	1	1	107.7	95.2	97.1
P15083	Polymeric immunoglobulin receptor	84.745	5.2	15.3294	7.15215	4	4	4	107.5	99.3	93.3
P15178	"Aspartate--tRNA ligase, cytoplasmic	57.09	6.44	14.677	9.78044	5	5	5	89.5	115.5	95
P15473	Insulin-like growth factor-binding protein 3	31.659	8.29	3.14905	2.73973	1	1	1	91.6	92.9	115.5
P15709	Bile salt sulfotransferase	33.169	8.4	3.03588	3.16901	1	1	0	74.5	130.2	95.4
P15800	Laminin subunit beta-2	196.347	6.79	3.17115	0.94392	2	2	2	90.9	98.9	110.2
P16086	"Spectrin alpha chain, non-erythrocytic 1	284.462	5.33	68.8503	7.60518	17	17	17	86.6	125.5	87.9
P16296	Coagulation factor IX	51.775	5.3	66.4109	14.9351	8	21	8	111.4	90.8	97.8
P16310	Growth hormone receptor	71.191	4.83	7.25132	2.97806	2	2	2	82.8	131.4	85.8
P16391	"RAT_ RT1 class I histocompatibility antigen, AA alpha chain	41.804	5.44	25.0366	8.89488	3	6	0	99.5	96.5	103.9
P16617	Phosphoglycerate kinase 1	44.51	7.9	2.37799	1.91847	1	1	0
P16636	Protein-lysine 6-oxidase	46.529	8.32	7.18158	4.86618	1	1	1	74.4	147.9	77.7
P16638	ATP-citrate synthase	120.559	7.34	7.41976	1.45455	1	1	1	81.3	122.9	95.8
P16975	SPARC	34.274	4.89	4.89791	4.31894	1	1	1	127.8	82.3	89.9
P17164	Tissue alpha-L-fucosidase	53.452	6.24	4.47912	2.38095	1	1	1	73.3	141.5	85.2
P17220	Proteasome subunit alpha type-2	25.91	7.43	30.1763	16.2393	4	10	4	98.2	104.1	97.7
P17246	Transforming growth factor beta-1	44.301	8.53	35.9605	17.9487	7	20	7	94.9	109	96.1
P17475	Alpha-1-antiproteinase	46.107	6.07	78.2446	25.3041	12	49	12	101.9	78.5	119.5
P17945	Hepatocyte growth factor	82.851	8.16	9.16786	3.02198	3	4	3	92.6	102.7	104.6
P18292	Prothrombin	70.367	6.71	313.654	40.1945	26	198	25	106.1	97.1	96.8
P18418	Calreticulin	47.966	4.49	49.4232	22.1154	9	18	9	98.1	119.2	82.6
P18420	Proteasome subunit alpha type-1	29.499	6.61	68.4446	30.038	8	22	8	98.7	95.9	105.4
P18421	Proteasome subunit beta type-1	26.462	7.36	36.9693	21.6667	5	18	5	90.8	114	95.2
P18422	Proteasome subunit alpha type-3	28.401	5.44	57.9022	27.451	7	17	7	102.2	95	102.8
P18424	Phosphatidylcholine-sterol acyltransferase	49.695	6.52	101.051	20.9091	7	46	7	103.4	97.3	99.3
P18757	Cystathionine gamma-lyase	43.577	7.96	20.715	13.8191	5	6	1	102.5	118.2	79.2
P19627	Guanine nucleotide-binding protein G(z) subunit alpha	40.854	7.61	28.3942	10.1408	3	5	3	92.2	117.4	90.4
P19686	Guanylate cyclase soluble subunit alpha-3	77.517	7.06	6.09126	4.34783	3	3	3	106.3	109.3	84.3
P19939	Apolipoprotein C-I	9.854	9.09	23.968	28.4091	3	14	1	110.7	91.7	97.6
P19999	Mannose-binding protein A	25.292	7.62	18.3068	20.1681	6	9	6	101.8	99.3	98.9
P20059	Hemopexin	51.318	7.65	80.0906	34.7826	15	39	15	98.9	98.1	103.1
P20417	Tyrosine-protein phosphatase non-receptor type 1	49.643	6.16	4.82578	5.32407	2	2	2	90.7	121.8	87.4
P20595	Guanylate cyclase soluble subunit beta-1	70.412	5.4	18.8531	7.43134	4	4	4	87.5	125.5	87
P20651	Serine/threonine-protein phosphatase 2B catalytic subunit beta isoform	59.076	5.91	4.53497	4.19048	2	2	0	82.4	126.6	91
P20673	Argininosuccinate lyase	51.517	6.4	12.3073	8.45987	4	4	4	83.1	145.4	71.4
P20759	RAT_ Ig gamma-1 chain C region	35.923	6.89	101.468	31.2883	7	31	4	93.1	97.3	109.6
P20760	Ig gamma-2A chain C region	35.163	7.68	148.123	41.9255	11	57	8	103.3	93.5	103.2
P20761	Ig gamma-2B chain C region	36.474	7.64	59.283	15.3153	4	26	4	98.9	95.9	105.2
P20762	RAT_ Ig gamma-2C chain C region	36.548	8.22	39.2891	16.4134	5	19	0	98.9	94.4	106.8
P20767	RAT_ Ig lambda-2 chain C region	11.311	5.99	61.7413	72.1154	6	20	6	100.7	100.6	98.7
P21670	Proteasome subunit alpha type-4	29.479	7.72	38.3506	22.2222	7	20	7	100.8	101	98.1
P23514	Coatomer subunit beta	106.943	5.96	4.52983	2.20357	2	2	2	91.8	123.7	84.5
P23593	Apolipoprotein D	21.621	5.02	27.882	28.5714	5	8	5	105.1	93	102
P23680	Serum amyloid P-component	26.159	5.69	34.8911	18.4211	4	9	4	107.5	88.9	103.7
P23764	Glutathione peroxidase 3	25.409	8.12	86.1456	39.823	9	89	8	113.8	84.9	101.3
P24090	Alpha-2-HS-glycoprotein	37.958	6.51	87.4743	32.3864	10	44	10	110.1	90.4	99.5
P24268	Cathepsin D	44.652	7.09	8.92891	7.37101	2	3	2	86.1	118.3	95.6
P24368	Peptidyl-prolyl cis-trans isomerase B	23.788	9.5	2.65681	6.48148	2	2	1	89.1	96.8	114.1
P24594	Insulin-like growth factor-binding protein 5	30.278	8.09	33.482	11.4391	3	12	3	96.9	99.7	103.4
P25236	Selenoprotein P	43.066	7.36	30.6145	13.7662	5	11	5	93	103.4	103.5
P26342	Transforming growth factor beta receptor type 3	94.043	6.13	2.97469	0.937866	1	1	1	100.1	98.9	101
P26644	Beta-2-glycoprotein 1	33.175	8.22	8.83655	8.75421	3	6	3	94.9	103.9	101.2
P27605	Hypoxanthine-guanine phosphoribosyltransferase	24.462	6.54	2.57365	5.9633	1	1	1	101.1	98.1	100.7
P27653	"C-1-tetrahydrofolate synthase, cytoplasmic	100.932	7.42	10.1469	2.99465	3	3	1	87	130.3	82.7
P27791	cAMP-dependent protein kinase catalytic subunit alpha	40.594	8.65	2.12621	1.9943	1	1	0
P28037	Cytosolic 10-formyltetrahydrofolate dehydrogenase	98.812	5.91	4.19805	1.33038	1	1	1	91.4	132	76.6
P28064	Proteasome subunit beta type-8	30.55	7.42	45.5914	23.5507	6	19	6	98	101.5	100.5
P28075	Proteasome subunit beta type-5	28.567	7.02	48.5907	26.9962	6	10	6	97.6	99.8	102.6
P28077	Proteasome subunit beta type-9	23.31	5.01	27.1954	21.4612	4	9	4	93.2	104	102.8
P28480	T-complex protein 1 subunit alpha	60.322	6.21	4.05789	1.79856	1	1	1	80	136.2	83.8
P28840	Neuroendocrine convertase 1	84.068	6.39	1.64628	1.19681	1	1	0
P29066	Beta-arrestin-1	46.99	6.28	3.95311	2.63158	1	1	1	94	121.9	84.1
P29067	Beta-arrestin-2	46.311	7.66	10.2395	4.87805	2	3	2	79.3	109	111.7
P29534	Vascular cell adhesion protein 1	81.194	5.24	29.0557	11.7727	8	9	8	96.1	98.6	105.3
P31000	Vimentin	53.7	5.12	5.96904	3.43348	2	3	0	91.7	111.4	96.8
P31211	Corticosteroid-binding globulin	44.642	4.98	60.0269	22.4747	9	30	9	97.2	89.8	113
P31394	Vitamin K-dependent protein C	51.878	6.4	35.4654	15.4013	8	16	8	94.7	103.3	102
P31720	Complement C1q subcomponent subunit A	25.901	8.97	65.6213	21.6327	5	23	5	114.7	89.4	95.9
P31721	Complement C1q subcomponent subunit B	26.573	9	61.9176	31.2253	6	20	5	108.7	98	93.3
P31722	Complement C1q subcomponent subunit C	25.67	8.32	45.0762	31.8367	6	18	6	96.7	90.4	112.9
P32038	Complement factor D	28.424	7.06	2.20426	3.42205	1	1	1	106.9	99.4	93.7
P32577	Tyrosine-protein kinase CSK	50.714	7.06	1.30225	1.77778	1	1	1	95	104.7	100.2
P34058	Heat shock protein HSP 90-beta	83.229	5.03	86.6892	20.0276	13	24	2	93	119.3	87.7
P34064	Proteasome subunit alpha type-5	26.374	4.86	38.0076	21.5768	4	9	4	103.3	94.8	101.8
P34067	Proteasome subunit beta type-4	29.178	6.92	53.6082	23.5741	5	12	5	96	102.9	101.1
P34926	Microtubule-associated protein 1A	299.348	4.94	1.47185	0.396539	1	1	1	105.5	105.5	89
P35213	14-3-3 protein beta/alpha	28.037	4.88	103.092	54.4715	12	44	5	80.8	127.7	91.5
P35284	Ras-related protein Rab-12	27.254	8.41	8.98603	9.0535	2	7	0
P35286	Ras-related protein Rab-13	22.887	9.44	26.6226	17.734	3	6	2	92.3	111.1	96.6
P35444	Cartilage oligomeric matrix protein	82.611	4.73	5.15087	2.91391	2	3	1	102.8	98.8	98.4
P35565	Calnexin	67.213	4.63	2.71175	1.18443	1	1	1	163.2	58.4	78.3
P35572	Insulin-like growth factor-binding protein 6	24.178	8.02	2.26841	3.53982	1	1	1
P35704	Peroxiredoxin-2	21.77	5.59	14.564	14.6465	3	5	3	127.5	86.7	85.8
P35815	Protein phosphatase 1B	42.862	5.01	10.6467	6.92308	2	2	2	97.9	117.7	84.4
P35859	Insulin-like growth factor-binding protein complex acid labile subunit	66.77	6.52	119.125	19.7347	10	36	10	101	98.1	100.8
P36953	Afamin	69.29	6.21	77.8017	18.9145	11	24	11	97.1	96.3	106.5
P36972	Adenine phosphoribosyltransferase	19.533	6.57	2.63209	7.22222	1	1	1	70.2	92.9	136.9
P37285	Kinesin light chain 1	63.705	6.01	9.02757	4.10714	2	2	2	83.1	115.9	101.1
P37397	Calponin-3	36.412	5.72	1.72909	2.12121	1	1	0	92.9	120.4	86.7
P38659	Protein disulfide-isomerase A4	72.675	5.12	2.44855	3.11042	1	2	1	95.3	104.3	100.4
P39052	Dynamin-2	98.169	7.43	9.62803	4.25287	4	4	1	90.5	120.6	88.9
P40112	Proteasome subunit beta type-3	22.949	6.55	23.5309	22.9268	4	6	1	102.3	94.3	103.4
P40307	Proteasome subunit beta type-2	22.898	7.44	48.6755	34.8259	7	16	7	95.7	105.2	99.1
P41413	Proprotein convertase subtilisin/kexin type 5	201.172	6.27	16.9332	2.48756	5	6	5	103.3	98.6	98
P41498	Low molecular weight phosphotyrosine protein phosphatase	18.14	6.52	13.1934	7.59494	1	2	1	99.6	115.7	84.7
P42930	Heat shock protein beta-1	22.879	6.55	1.95195	4.85437	1	1	1	89.6	96.2	114.2
P45592	Cofilin-1	18.521	8.09	40.4371	34.9398	5	21	2	83	107.6	109.4
P46462	Transitional endoplasmic reticulum ATPase	89.293	5.26	56.0475	14.0199	10	15	9	85	110.2	104.8
P46844	Biliverdin reductase A	33.545	6.13	1.36988	3.38983	1	1	1	83.2	125.4	91.3
P47860	"ATP-dependent 6-phosphofructokinase, platelet type	85.665	7.28	34.495	9.89848	7	10	5	87	129.5	83.5
P47942	Dihydropyrimidinase-related protein 2	62.239	6.38	3.05379	1.92308	1	1	1	93.7	115.5	90.8
P47967	Galectin-5	16.186	6.67	10.6019	14.4828	2	2	1	105.5	97.6	96.9
P48004	Proteasome subunit alpha type-7	28.309	8.68	44.3204	31.8898	8	18	6	99.7	94.2	106.2
P48032	Metalloproteinase inhibitor 3	24.21	8.84	56.3057	27.9621	5	23	5	92.2	103.1	104.7
P48199	C-reactive protein	25.452	5	48.9401	23.0435	4	16	4	106.7	83.7	109.6
P48508	Glutamate--cysteine ligase regulatory subunit	30.529	5.52	1.74425	4.0146	1	1	1
P49134	Integrin beta-1	88.436	6.07	5.04871	1.50188	1	1	1
P49744	Thrombospondin-4	108.145	4.75	25.6855	5.40816	5	8	3	99.1	104.5	96.5
P50393	Cytosolic phospholipase A2	85.652	5.35	10.5826	1.99468	1	2	1	90.1	116.1	93.8
P51886	Lumican	38.255	6.43	82.3514	29.2899	8	27	8	100.7	95.1	104.2
P52296	Importin subunit beta-1	97.062	4.77	28.992	9.82857	7	8	7	97.6	110.6	91.8
P52303	AP-1 complex subunit beta-1	104.522	5.14	11.6215	2.10748	2	3	0	80.4	113.1	106.4
P53534	"Glycogen phosphorylase, brain form (Fragment)	96.113	6.68	18.7812	4.77327	4	7	1	99.2	103.4	97.5
P53813	Vitamin K-dependent protein S	74.579	5.48	89.8228	16.7407	14	61	14	102.8	93	104.2
P55159	Serum paraoxonase/arylesterase 1	39.333	5.22	73.9926	20.5634	6	56	6	108.1	90.9	101
P55314	Complement component C8 beta chain	66.623	8.05	163.41	31.2394	16	76	16	102.9	96.8	100.2
P55797	Apolipoprotein C-IV	14.522	9.32	39.3129	26.6129	4	27	4	87.9	109.2	102.9
P57756	Ficolin-2	34.662	6.64	6.77877	2.82132	1	2	1	121.2	80.9	97.9
P58751	Reelin	387.282	5.8	23.8218	1.58868	6	7	6	93.3	100.6	106.1
P59996	Proprotein convertase subtilisin/kexin type 9	74.661	6.96	88.2737	18.6686	11	26	11	99	106.5	94.5
P60711	"Actin, cytoplasmic 1	41.71	5.48	181.841	36	11	74	0	98.4	116.9	84.7
P60901	Proteasome subunit alpha type-6	27.382	6.76	83.762	32.5203	7	16	7	97.9	100.4	101.6
P61107	Ras-related protein Rab-14	23.912	6.21	27.7139	20	4	12	3	91.1	126.5	82.4
P61206	ADP-ribosylation factor 3	20.588	7.43	27.1338	31.4917	6	9	0	90.1	127	82.9
P61589	Transforming protein RhoA	21.768	6.1	18.7087	12.9534	2	3	1	89.8	121.8	88.4
P61983	14-3-3 protein gamma	28.285	4.89	100.354	47.7733	10	43	5	77.3	131.2	91.5
P62142	Serine/threonine-protein phosphatase PP1-beta catalytic subunit	37.163	6.19	3.43637	5.8104	2	2	1	80	130.8	89.2
P62193	26S protease regulatory subunit 4	49.154	6.21	4.42574	2.72727	1	1	1	96.9	117.6	85.5
P62260	14-3-3 protein epsilon	29.155	4.74	89.482	50.1961	11	36	9	87.6	122.5	89.9
P62332	ADP-ribosylation factor 6	20.069	8.95	4.86754	9.14286	2	2	0	76.2	110.5	113.3
P62628	Dynein light chain roadblock-type 1	10.983	7.25	2.42022	12.5	1	1	1	79.2	130.7	90.1
P62749	Hippocalcin-like protein 1	22.324	5.5	4.90499	8.80829	2	2	1	83.1	118.8	98.2
P62775	Myotrophin	12.853	5.52	3.77495	14.4068	1	1	1
P62804	Histone H4	11.36	11.36	4.4391	17.4757	2	2	2	109.1	94.7	96.2
P62828	GTP-binding nuclear protein Ran	24.408	7.49	19.2351	14.8148	3	4	0	106.5	99.9	93.6
P62963	Profilin-1	14.948	8.28	20.761	24.2857	3	5	3	100.7	102.4	96.9
P62982	Ubiquitin-40S ribosomal protein S27a	17.939	9.64	21.2239	21.7949	3	5	0	108	101.1	90.9
P62994	Growth factor receptor-bound protein 2	25.19	6.32	2.29107	3.68664	1	1	1	85.3	123.9	90.8
P63018	Heat shock cognate 71 kDa protein	70.827	5.52	26.9317	9.44272	5	10	0	100.8	107.1	92.1
P63039	"60 kDa heat shock protein, mitochondrial	60.917	6.18	14.9793	8.02792	5	5	2	90	101.5	108.5
P63074	Eukaryotic translation initiation factor 4E	25.037	6.15	1.33668	2.76498	1	1	1	67.4	145.2	87.4
P63086	Mitogen-activated protein kinase 1	41.249	6.98	4.2276	2.51397	1	1	1	85.9	126	88.1
P63102	14-3-3 protein zeta/delta	27.754	4.79	98.4101	54.6939	13	51	7	82.9	125.8	91.2
P68035	"Actin, alpha cardiac muscle 1	41.992	5.39	118.043	26.2599	9	57	0	106.7	107.1	86.2
P68101	Eukaryotic translation initiation factor 2 subunit 1	36.085	5.08	7.1978	6.03175	2	2	2	92.5	121.4	86
P68255	14-3-3 protein theta	27.761	4.78	78.814	27.3469	7	35	2	82	122.8	95.2
P68511	14-3-3 protein eta	28.194	4.89	104.102	43.4959	10	46	6	82.3	129.5	88.3
P69897	Tubulin beta-5 chain	49.639	4.89	144.854	31.3063	11	39	2	85.2	111.5	103.3
P70550	Ras-related protein Rab-8B	23.588	9.07	34.5368	24.6377	5	14	1	94.4	121.4	84.2
P80067	Dipeptidyl peptidase 1	52.202	6.89	4.26011	2.5974	1	1	1	110.6	91.5	97.8
P82995	Heat shock protein HSP 90-alpha	84.762	5.01	58.9599	15.8254	10	18	3	92.1	118.7	89.2
P83006	"Platelet-activating factor acetylhydrolase 2, cytoplasmic	43.464	6.7	3.77443	2.5641	1	1	1
P84083	ADP-ribosylation factor 5	20.517	6.79	18.0865	18.8889	4	6	1
P84092	AP-2 complex subunit mu	49.623	9.54	4.08071	3.21839	2	3	2	73.8	96.9	129.2
P85108	Tubulin beta-2A chain	49.875	4.89	163.216	33.2584	12	42	1	79.6	128.1	92.2
P85411	Keratinocyte differentiation-associated protein	10.82	6.52	18.1885	18.3673	2	5	2	87.2	94.4	118.4
P85972	Vinculin	116.542	6.09	216.208	30.9568	32	69	32	90.5	121.8	87.7
P86172	NmrA-like family domain-containing protein 1 (Fragments)	16.891	7.5	1.64878	5.33333	1	1	1
P86411	Ral GTPase-activating protein subunit alpha-2	210.2	6.21	1.95546	0.42735	1	1	1	64.9	67.7	167.4
P97535	Phospholipase A1 member A	50.17	7.97	35.2432	16.4474	7	16	7	91.7	110.4	97.9
P97536	Cullin-associated NEDD8-dissociated protein 1	136.275	5.78	4.47646	1.78862	2	2	2	94.8	101.1	104.1
P97586	Cell growth regulator with EF hand domain protein 1	30.815	4.37	21.4754	15.3025	3	4	3	103.7	94.6	101.7
P97839	Disks large-associated protein 4	107.968	7.11	3.74958	1.10887	1	2	1	75.5	131.6	93
P97852	Peroxisomal multifunctional enzyme type 2	79.378	8.57	7.36061	1.63265	1	1	1	83.3	126.8	89.9
Q00657	Chondroitin sulfate proteoglycan 4	251.754	5.48	3.90588	0.601892	1	1	1	92.8	108.2	99
Q00900	Human immunodeficiency virus type I enhancer-binding protein 2 homolog	267.259	6.95	1.28341	0.246204	1	1	0	106.1	102.7	91.2
Q00918	Latent-transforming growth factor beta-binding protein 1	186.475	5.97	38.3989	4.43925	7	11	7	98.5	102.2	99.3
Q01177	Plasminogen	90.477	7.08	198.008	31.7734	23	73	23	104.8	94.6	100.6
Q01986	Dual specificity mitogen-activated protein kinase kinase 1	43.437	6.62	1.4318	1.78117	1	1	1	88.9	124.5	86.6
Q02975	Zinc finger protein 354A	66.211	9.41	1.29757	1.73611	1	1	1	91	95.9	113.1
Q03626	Murinoglobulin-1	165.221	6.01	327.034	25.3531	35	131	1	97	98.6	104.4
Q06000	Lipoprotein lipase	53.049	8.13	44.2126	14.346	5	7	5	100.2	99.9	99.9
Q07009	Calpain-2 catalytic subunit	79.869	4.96	73.8607	21.7143	13	20	13	95	109.6	95.4
Q07014	Tyrosine-protein kinase Lyn	58.623	7.11	28.9074	12.8906	7	9	4	86.7	118.5	94.8
Q08163	Adenylyl cyclase-associated protein 1	51.556	7.52	18.2284	8.22785	3	3	3	100.9	110.7	88.4
Q08420	Extracellular superoxide dismutase [Cu-Zn]	26.603	6.6	8.02963	5.32787	1	2	1	96.2	99.4	104.3
Q2LAP6	Testin	47.6	7.99	3.36386	4.05728	2	2	2	78.7	116.6	104.7
Q2PQA9	Kinesin-1 heavy chain	109.463	6.44	14.3513	4.77674	4	5	3	84.4	112.7	103
Q32PX6	Protein Rhog	21.295	8.12	5.94479	9.94764	2	2	1	76.6	151	72.5
Q32PX7	Far upstream element-binding protein 1	67.155	7.61	1.97551	1.09546	1	1	0	103.3	103.3	93.4
Q32Q05	Ubiquitin thioesterase OTU1	37.379	5.92	4.72995	4.95627	2	2	2	107.7	98.2	94.1
Q3B7V5	Protein Rab2b	24.07	6.79	18.1266	17.2093	3	5	0	96	111.9	92.1
Q3MHS9	"Chaperonin containing Tcp1, subunit 6A (Zeta 1)	57.981	7.08	11.4095	8.09793	5	5	1	88.2	116.5	95.3
Q3MIE4	Synaptic vesicle membrane protein VAT-1 homolog	43.091	6.62	39.4179	16.5842	5	10	5	101.8	100	98.2
Q3T1I4	Protein PRRC1	46.266	5.95	4.24352	2.93454	1	1	1	108.1	95.6	96.3
Q3T1J1	Eukaryotic translation initiation factor 5A-1	16.821	5.24	13.2879	12.987	2	5	0	100.8	112.7	86.6
Q3T1K5	F-actin-capping protein subunit alpha-2	32.947	5.85	14.5233	14.3357	3	4	2	89.4	117.2	93.4
Q499S6	Cathepsin F	51.796	6.21	19.792	10.6061	5	6	5	96.4	101.7	101.9
Q4AEF8	Coatomer subunit gamma-1	97.551	5.39	6.44886	2.63158	2	3	2	91.1	95.5	113.4
Q4FZT9	26S proteasome non-ATPase regulatory subunit 2	100.124	5.2	1.94962	0.881057	1	1	1	104.7	94.8	100.5
Q4FZU2	"Keratin, type II cytoskeletal 6A	59.213	7.94	39.5611	8.87681	5	14	0	86.9	112	101.1
Q4FZU4	ADAMTS-like protein 4	112.712	8.09	4.67757	1.16505	1	1	1	91.6	96.9	111.5
Q4KM33	Pleckstrin	39.97	8.32	53.0418	24.2857	8	16	8	89	129.4	81.6
Q4KM35	Proteasome subunit beta type-10	29.02	6.64	45.8447	25.2747	6	16	6	94.7	100.7	104.6
Q4KM73	UMP-CMP kinase	22.155	5.83	5.70744	11.7347	2	2	2	94.5	114.8	90.7
Q4KM75	CD5 antigen-like	37.836	5.44	46.9689	21.3873	9	32	9	104.9	103.5	91.6
Q4KMA2	UV excision repair protein RAD23 homolog B	43.47	4.83	8.694	4.57831	1	1	1	92.4	110.4	97.2
Q4L0E8	Regulator of G-protein signaling 18	27.627	8.4	8.09985	10.6383	2	2	2	103.5	105.1	91.4
Q4V7E8	Leucine-rich repeat flightless-interacting protein 2	49.742	5.95	3.63545	2.51716	1	1	1	92.5	101.6	106
Q4V8E2	"Proteasome (Prosome, macropain) 26S subunit, non-ATPase, 14	34.555	6.52	3.94647	6.45161	2	2	2	94.7	112.3	93
Q4V8H5	Aspartyl aminopeptidase	52.522	7.25	16.8535	9.68421	4	4	4	86.9	93.8	119.3
Q53UA7	Serine/threonine-protein kinase TAO3	105.408	7.34	1.27254	0.890869	1	1	1
Q568Z6	IST1 homolog	39.917	5.44	2.01318	2.45902	1	1	1	100.5	78.7	120.8
Q5BJQ2	Protein FAM63A	52.696	4.96	3.56815	1.86722	1	1	1	78.1	113.2	108.7
Q5BK77	Protein Rarres2	18.493	8.72	14.7324	11.6564	2	4	2	77.1	100.8	122.1
Q5EB77	Ras-related protein Rab-18	22.962	5.24	4.8242	6.31068	1	1	1	91.1	116.4	92.5
Q5EBA7	Hepatocyte growth factor activator	70.691	7.09	54.672	9.80092	5	16	5	101.6	91.7	106.7
Q5EBC0	"Inter alpha-trypsin inhibitor, heavy chain 4	103.691	6.2	447.152	46.0879	40	333	40	110.4	92.7	97
Q5FVF9	Biotinidase	57.983	5.87	4.68988	2.4952	1	2	1	87.1	100.3	112.6
Q5FVH0	Complement C1q tumor necrosis factor-related protein 5	25.319	6.68	5.0668	9.0535	2	2	2	58.2	78.3	163.5
Q5FVM5	Cyclic AMP-responsive element-binding protein 3-like protein 3	50.831	4.96	1.65072	1.91489	1	1	1
Q5FVN3	Ccl9-like protein	13.093	9.07	1.34746	6.83761	1	1	1	90.9	86.3	122.8
Q5FWS5	Lysyl oxidase-like 1	66.548	7.03	143.427	44.2434	17	43	17	92.3	106.2	101.5
Q5GAM5	Angiogenin ribonuclease 2	18.515	9.52	23.6546	11.3772	2	9	2	88.8	105.8	105.5
Q5I0G4	Glycine--tRNA ligase (Fragment)	71.984	6.07	2.06525	1.72684	1	1	1	90.4	128.6	81
Q5I0M3	Complement component factor h-like 1	30.601	7.64	47.5812	14.5985	5	32	3	116.7	88.7	94.5
Q5M7A4	Ubiquitin-like modifier-activating enzyme 5	44.866	4.96	4.64608	2.23325	1	1	1	74.2	104.7	121.1
Q5M7T1	Probable cytosolic iron-sulfur protein assembly protein CIAO1	37.594	4.88	1.61888	2.35988	1	1	1	71.2	104.8	124
Q5M7T5	Protein Serpinc1	52.201	6.57	332.256	43.871	20	300	20	112.3	94.1	93.6
Q5M7T7	"Phospholipase A2, group VII (Platelet-activating factor acetylhydrolase, plasma)	49.459	8.09	9.53652	4.31818	2	3	2	97.4	101.5	101.2
Q5M889	Apolipoprotein F	33.82	7.88	33.2926	19.8052	5	13	5	96.5	99.3	104.2
Q5M890	Apolipoprotein N	28.215	5.3	51.2149	28.2353	6	13	6	102.3	100.5	97.2
Q5M8C3	Protein Serpina4	48.017	8.51	116.883	30.7329	12	34	12	96.6	93.6	109.8
Q5M8C6	Fibrinogen-like protein 1	36.454	5.35	50.3245	21.0191	6	15	6	92.6	109.1	98.4
Q5M936	Torsin-3A	45.137	6.65	25.2207	18.481	6	7	6	108.4	99.5	92
Q5PQJ6	Pyrroline-5-carboxylate reductase 3	28.86	7.06	3.82478	3.64964	1	1	1	90.1	110.6	99.3
Q5PQX0	UDP-glucuronic acid decarboxylase 1	47.509	8.94	4.25124	3.57143	2	2	2	90.5	99.5	110
Q5QE78	Aldehyde oxidase 2	147.777	6.96	1.35477	0.520446	1	1	0	69.6	119.5	110.9
Q5RKH2	Galactokinase 1	42.349	5.35	4.59825	2.55102	1	1	1	84.5	124.3	91.2
Q5RKI0	WD repeat-containing protein 1	66.14	6.62	17.0533	7.26073	5	10	5	92.9	108.8	98.3
Q5RKI1	Eukaryotic initiation factor 4A-II	46.373	5.48	19.4108	10.8108	4	7	1	92.6	117	90.3
Q5RKI5	Flightless I homolog (Drosophila)	144.766	6	16.9345	2.44094	3	4	3	90.6	121	88.3
Q5U2Q7	Eukaryotic peptide chain release factor subunit 1	49	5.71	1.52389	1.60183	1	1	1	91.6	115.2	93.2
Q5U2S7	"Proteasome (Prosome, macropain) 26S subunit, non-ATPase, 3	60.65	8.44	2.11822	1.88679	1	2	1	96.1	110.4	93.4
Q5U300	Ubiquitin-like modifier-activating enzyme 1	117.713	5.57	46.1232	8.97921	9	12	4	96.1	113	90.9
Q5U367	"Procollagen-lysine,2-oxoglutarate 5-dioxygenase 3	85.007	6.24	32.4243	9.7166	7	19	7	94	106.9	99.1
Q5VLR5	BWK4	46.848	5.27	24.0976	10.3448	3	3	3	98.8	109.9	91.3
Q5XFX0	Transgelin-2	22.379	8.25	2.30786	6.03015	1	1	1	74.3	106.7	119
Q5XI32	F-actin-capping protein subunit beta	30.609	6	38.191	22.0588	6	9	6	93.6	115.7	90.7
Q5XI34	Protein Ppp2r1a	65.281	5.11	4.92909	1.35823	1	2	1	101.4	110.7	87.9
Q5XI72	Eukaryotic translation initiation factor 4H	27.307	7.23	4.28266	5.24194	1	1	1	85.6	125.4	88.9
Q5XIE8	Integral membrane protein 2B	30.294	5.3	4.4689	3.38346	1	2	1	100.8	89.6	109.6
Q5XIF6	Tubulin alpha-4A chain	49.892	5.06	122.247	35.7143	14	51	4	83.1	127.2	89.7
Q5XIG6	N-acetylgalactosamine kinase	50.165	6.46	1.87582	1.74672	1	1	1
Q5XIM9	T-complex protein 1 subunit beta	57.422	6.46	8.48678	4.48598	2	2	2	94.6	106.5	98.9
Q62598	Dentin sialophosphoprotein	70.139	4.12	3.31713	1.4556	1	1	1	75.7	92.7	131.6
Q62636	Ras-related protein Rap-1b	20.785	5.78	81.7519	41.8478	6	16	4	97.9	115.8	86.3
Q62638	Golgi apparatus protein 1	133.469	6.9	1.92227	0.768574	1	1	1	89.8	109.7	100.5
Q62639	GTP-binding protein Rheb	20.467	5.92	15.3315	17.9348	3	3	3	88.9	113.8	97.2
Q62713	RAT_ Neutrophil antibiotic peptide NP-3A	9.335	7.65	11.0045	11.4943	1	2	0	98.2	111.7	90.1
Q62740	Secreted phosphoprotein 24	23.155	8.09	9.47581	9.35961	2	3	2	92.5	102.2	105.3
Q62812	Myosin-9	226.197	5.6	285.021	23.7634	45	91	40	87.9	117.6	94.5
Q62847	Gamma-adducin	78.755	5.67	13.8353	4.8227	3	3	3	78.9	133.9	87.2
Q62862	Dual specificity mitogen-activated protein kinase kinase 5	50.166	6.39	1.28693	1.5625	1	1	1	112.2	98.3	89.5
Q62894	Extracellular matrix protein 1	63.208	6.87	129.733	32.3843	14	45	14	92.8	99.1	108.1
Q62902	Protein ERGIC-53	57.921	6.34	29.9372	11.9923	5	8	5	101	96.9	102.1
Q62930	Complement component C9	62.241	5.69	281.564	36.1011	22	187	22	111.8	85.8	102.4
Q62935	von Willebrand factor (Fragment)	48.109	6.7	7.66733	6.51163	2	3	2	93.2	110.2	96.6
Q62940	E3 ubiquitin-protein ligase NEDD4	102.331	5.21	4.14216	1.57835	2	2	2	70.7	115.5	113.8
Q62975	Protein Z-dependent protease inhibitor	50.212	6.81	47.5118	16.2844	8	21	8	106.6	99.3	94.1
Q63028	Alpha-adducin	80.305	6.15	9.48388	4.62585	3	3	3	98.4	119.4	82.2
Q63041	Alpha-1-macroglobulin	167.019	6.9	397.254	27.8667	36	134	36	101.6	93	105.4
Q63081	Protein disulfide-isomerase A6	48.143	5.14	41.6699	14.7727	5	8	5	86.3	131	82.6
Q63083	Nucleobindin-1	53.474	5.12	53.4814	18.3007	8	13	8	94.3	90.6	115
Q63207	Coagulation factor X	54.23	5.4	53.5437	9.95851	5	23	5	89.7	107	103.3
Q63228	Glia maturation factor beta	16.726	5.44	3.529	7.74648	1	1	1	104.4	108.5	87
Q63313	Lipopolysaccharide-binding protein	53.566	8.91	47.7595	19.7505	9	20	9	95.4	97.5	107.1
Q63321	"Procollagen-lysine,2-oxoglutarate 5-dioxygenase 1	83.559	6.8	1.65679	1.51099	1	1	1	104	101.9	94.1
Q63347	26S protease regulatory subunit 7	48.544	5.8	1.35882	1.84758	1	1	1	97.8	94.9	107.4
Q63416	Inter-alpha-trypsin inhibitor heavy chain H3	99.036	6.25	145.328	17.3619	15	41	15	98.8	102.7	98.5
Q63514	C4b-binding protein alpha chain	62.225	7.21	199.67	38.5305	25	172	23	115.6	88	96.5
Q63515	C4b-binding protein beta chain	28.623	4.92	66.6628	23.6434	7	43	7	109.8	91.1	99.1
Q63556	Serine protease inhibitor A3M (Fragment)	46.066	5.92	53.7451	23.301	8	14	7	89.8	95.3	114.9
Q63569	26S protease regulatory subunit 6A	49.129	5.24	1.63827	2.2779	1	1	1	87.1	123.7	89.2
Q63610	Tropomyosin alpha-3 chain	28.989	4.78	49.4933	27.8226	7	21	2	89.9	126.1	84
Q63617	Hypoxia up-regulated protein 1	111.22	5.19	47.8891	10.6106	9	11	9	93.5	117.4	89.1
Q63621	Interleukin-1 receptor accessory protein	65.556	7.72	1.26672	1.92982	1	1	1	97.9	102.3	99.8
Q63678	Zinc-alpha-2-glycoprotein	33.996	6.24	16.3168	12.8378	3	5	3	103.6	94	102.4
Q63798	Proteasome activator complex subunit 2	26.84	5.72	2.31758	3.78151	1	1	1	91.5	118.2	90.2
Q64119	Myosin light polypeptide 6	16.964	4.55	47.6376	39.0728	5	12	3	85	118.5	96.6
Q64122	Myosin regulatory light polypeptide 9	19.707	4.92	19.3753	16.9591	3	6	1	81.3	115.6	103.1
Q641Z6	EH domain-containing protein 1	60.565	6.83	40.1414	15.7303	8	15	4	98.2	110.6	91.2
Q64240	Protein AMBP	38.826	6	26.991	10.6017	4	10	4	100.1	97.7	102.2
Q64268	Heparin cofactor 2	54.517	6.96	104.888	30.8977	14	51	14	111.3	91.4	97.4
Q64537	Calpain small subunit 1	28.552	5.47	20.6179	13.7037	4	7	4	95.3	108.5	96.2
Q64620	Serine/threonine-protein phosphatase 6 catalytic subunit	35.136	5.69	2.85294	3.93443	1	1	1	79.6	83.2	137.2
Q64725	Tyrosine-protein kinase SYK	71.483	8.15	4.07624	1.90779	1	1	1	92.3	119.4	88.2
Q66H59	N-acetylneuraminate lyase	35.093	6.93	28.4614	22.5	7	7	7	102.9	98.2	98.9
Q66H86	Olfactomedin-like protein 1	45.571	7.55	2.21035	2.23881	1	1	1	105.9	109.1	85
Q66H98	Serum deprivation-response protein	46.358	5.29	20.9389	9.11271	4	5	4	82	124.3	93.7
Q66HD0	Endoplasmin	92.713	4.81	89.8872	20.2736	17	24	16	91.5	105.1	103.4
Q66HR2	Microtubule-associated protein RP/EB family member 1	29.985	5.22	1.46712	2.98507	1	1	1	80.9	129.1	90
Q66X93	Staphylococcal nuclease domain-containing protein 1	101.888	7.18	29.4309	9.68097	9	11	9	82.5	124.6	93
Q68FP1	Gelsolin	86.014	6.09	240.635	34.4872	22	79	22	98.6	98.1	103.2
Q68FP2	Serum paraoxonase/lactonase 3	39.433	5.83	24.3014	10.1695	3	8	3	98.8	105.7	95.5
Q68FP7	"Glucokinase activity, related sequence 2	60.976	5.17	1.54607	1.44404	1	1	0	85.1	148.9	66
Q68FQ0	T-complex protein 1 subunit epsilon	59.499	5.72	11.7212	7.57856	5	6	5	90.7	114.2	95.1
Q68FR6	Elongation factor 1-gamma	50.029	6.74	23.019	9.15332	4	11	3	87	127.7	85.4
Q68FR9	Elongation factor 1-delta	31.311	5.06	2.79997	4.27046	1	1	1	93.7	118.6	87.7
Q6AXS4	Renin receptor	39.057	5.54	1.34132	2.28571	1	1	1
Q6AY09	Heterogeneous nuclear ribonucleoprotein H2	49.262	6.3	2.00157	2.22717	1	1	0
Q6AY56	Tubulin alpha-8 chain	50.006	5.1	65.0583	20.9354	9	22	3	88.7	130.2	81.1
Q6AY63	ADP-sugar pyrophosphatase	24.102	5.16	1.65267	4.10959	1	1	1	96.5	102.4	101.1
Q6AYD5	G1 to S phase transition 1	68.708	5.21	7.55179	4.55975	3	3	3	91.4	122.6	85.9
Q6AYE5	Out at first protein homolog	31.755	7.59	24.9651	17.0213	5	12	5	97.9	105	97.1
Q6AYG3	Protein prune homolog	49.967	5.07	3.86044	1.98238	1	1	1	81.8	124.3	93.9
Q6AYG5	Ethylmalonyl-CoA decarboxylase	32.61	7.03	1.36714	2.67559	1	1	1	84.4	128.8	86.9
Q6AYH5	Dynactin subunit 2	44.121	5.26	18.249	7.46269	2	3	2	75.5	141.1	83.4
Q6AYQ9	Peptidyl-prolyl cis-trans isomerase	22.995	8.13	22.664	23.1132	5	9	4	103.3	96.3	100.4
Q6AYR1	Protein Tfg	43.069	5.1	1.60241	2.01005	1	1	1	94.7	110.2	95.1
Q6AYS3	Protective protein for beta-galactosidase	51.183	5.24	37.2795	13.8158	6	10	6	105.6	86.6	107.8
Q6AYS7	Aminoacylase-1A	45.775	6.48	2.36937	1.96078	1	1	1	84.9	100.6	114.5
Q6AYU5	Poly(RC) binding protein 2	38.556	6.79	2.27092	3.0137	1	1	0	91.1	124.3	84.5
Q6AYZ1	Tubulin alpha-1C chain	49.905	5.1	130.598	35.6347	14	42	1	89.6	122.6	87.8
Q6IE52	Murinoglobulin-2	161.487	6.6	236.938	17.8177	23	100	3	94.4	95.5	110.1
Q6IE64	Complement C1r subcomponent-like protein	51.074	6.58	4.23685	3.47072	2	3	1	106.3	99.1	94.6
Q6IFU7	"Keratin, type I cytoskeletal 42	50.182	5.16	20.0706	14.823	6	6	3	101.8	96.9	101.2
Q6IFV0	Protein Ka11	52.564	5.1	24.2071	5.90631	3	10	0	112.1	91.6	96.3
Q6IFV1	"Keratin, type I cytoskeletal 14	52.651	5.16	29.6483	12.1649	5	11	0	103.4	107.3	89.4
Q6IFW6	"Keratin, type I cytoskeletal 10	56.47	5.15	71.6232	17.6806	10	29	7	98.9	107.1	94
Q6IG02	"Keratin, type II cytoskeletal 2 epidermal	69.085	7.69	40.6678	6.27737	4	11	2	98.7	112	89.2
Q6IG05	"Keratin, type II cytoskeletal 75	58.991	8.07	32.3602	7.38007	4	8	1	117.3	95	87.7
Q6IMF3	"Keratin, type II cytoskeletal 1	64.791	7.87	57.9522	7.04	4	23	3	99.5	99.9	100.7
Q6IRK9	Carboxypeptidase Q	52.009	6.42	2.09881	2.33051	1	1	1	105.1	93.3	101.7
Q6IUU3	Sulfhydryl oxidase 1	82.36	7.93	3.27704	1.06667	1	1	1	113.6	101.7	84.7
Q6L711	Hyaluronan-binding protein 2	62.052	6.27	49.9108	12.9032	7	22	7	103.7	98.3	98
Q6MG61	Chloride intracellular channel protein 1	26.964	5.17	22.8041	19.917	3	4	2	83.6	132.7	83.7
Q6MG88	G-protein-signaling modulator 3	17.481	5.85	4.07461	4.43038	1	2	1	80.5	117.2	102.3
Q6NYB7	Ras-related protein Rab-1A	22.663	6.21	37.4738	31.7073	6	14	2	93.9	117.9	88.2
Q6P0K8	Junction plakoglobin	81.749	6.14	6.84863	2.01342	1	1	1
Q6P3V8	Eukaryotic translation initiation factor 4A1	46.125	5.48	21.2631	13.0542	5	8	2	94.6	117.8	87.6
Q6P502	T-complex protein 1 subunit gamma	60.608	6.64	32.5434	14.8624	8	9	7	82.7	126.2	91.1
Q6P6Q2	"Keratin, type II cytoskeletal 5	61.788	7.8	48.6614	15.7986	9	13	5	96.3	108.8	94.9
Q6P6S9	Ectonucleoside triphosphate diphosphohydrolase 5	47.343	5.16	2.69144	2.57611	1	1	1
Q6P6T1	Complement C1s subcomponent	77.022	4.77	90.3057	16.8605	11	26	11	99.4	93.6	107
Q6P734	Plasma protease C1 inhibitor	55.576	5.83	172.849	36.9048	14	56	14	105.6	96.8	97.6
Q6P762	Alpha-mannosidase	114.255	8.66	14.2125	4.55897	4	4	4	115	89.6	95.4
Q6P799	"Serine--tRNA ligase, cytoplasmic	58.551	6.19	2.71422	1.5625	1	1	1	81.1	134.1	84.8
Q6P7B0	"Tryptophan--tRNA ligase, cytoplasmic	54.109	6.48	8.99478	5.82121	3	3	3	101.7	113.8	84.5
Q6P9T8	Tubulin beta-4B chain	49.769	4.89	157.058	31.236	11	38	1	84.9	123.8	91.3
Q6QMY6	Tsukushin	38.067	6.57	4.42504	3.68272	1	1	1	105.9	87.2	106.9
Q6RUV5	Ras-related C3 botulinum toxin substrate 1	21.436	8.5	13.7105	20.3125	4	7	2	97.5	108.9	93.6
Q6V0K7	Oncoprotein-induced transcript 3 protein	60.14	5.58	16.5009	9.52381	5	6	5	79	103.2	117.7
Q6XDA0	Erythroid spectrin beta	246.176	5.31	27.5686	3.27562	7	9	6	106.3	93	100.7
Q71RP1	Heparanase	60.442	9.22	23.7341	11.0075	6	9	6	89.7	108.7	101.7
Q75Q39	Mitochondrial import receptor subunit TOM70	67.402	7.5	7.95381	3.27869	2	2	2	83.1	126.4	90.5
Q7M0E3	Destrin	18.522	8.03	40.4636	26.0606	4	15	1	95.7	112.5	91.9
Q7TMA5	Apolipoprotein B-100	535.688	7.42	1064.37	30.6979	139	361	137	99.4	101.1	99.5
Q7TP01	Bq135360	68.136	4.88	1.35872	0.981997	1	1	1
Q7TP05	Da1-24	123.96	7.11	65.2255	11.2007	13	27	13	94.3	105.9	99.8
Q7TP48	Adipocyte plasma membrane-associated protein	42.036	5.86	27.0429	13.0319	5	12	5	100.9	99.4	99.7
Q7TPA5	Serpin A11	46.995	7.23	2.28878	2.8436	1	1	1	88.5	101.4	110
Q7TPB1	T-complex protein 1 subunit delta	58.063	8.02	14.1017	9.83302	4	5	4	90.7	116.9	92.4
Q7TPK5	Ac2-067	27.952	4.36	6.27835	5.92885	1	1	0	86.9	129.2	83.9
Q7TQ11	Aa1018	55.925	5.76	74.4305	19.5918	10	64	10	99	100.5	100.6
Q80U96	Exportin-1	122.959	6.07	11.9043	2.2409	2	2	2	92.2	121.3	86.6
Q80ZA3	Alpha-2 antiplasmin	46.436	6.47	171.569	34.689	13	45	13	101.6	93.1	105.3
Q811M5	Complement component C6	105.045	6.87	291.995	29.8715	26	105	26	100.5	94.2	105.3
Q8CG09	Multidrug resistance-associated protein 1	171.383	7.3	1.37479	0.391645	1	1	0	113.2	95.2	91.6
Q8CHN8	Mannan-binding lectin serine protease 1	80.046	5.69	48.1593	14.4886	10	17	10	107.4	99.1	93.4
Q8K3U6	Coagulation factor VII	50.367	6.61	54.5657	13.4529	6	14	5	90.2	108.3	101.5
Q8R2H5	Phosphatidylinositol-glycan-specific phospholipase D	93.722	6.65	227.565	28.9442	23	122	23	100.2	98.1	101.6
Q8R3Z7	EH-domain containing 4	61.428	6.76	29.2021	10.1664	5	7	4	91.8	115.6	92.6
Q8R491	EH domain-containing protein 3	60.753	6.46	57.2457	19.4393	10	21	5	94.5	115.1	90.4
Q8R553	Calsyntenin-3	105.879	5.4	7.45287	2.82132	2	2	2	87.2	108.6	104.2
Q8VHQ7	Synaptotagmin-like protein 4	75.853	8.94	38.5037	14.7321	10	15	10	84.4	133	82.6
Q91ZS3	45 kDa calcium-binding protein	42.049	4.98	12.502	5.54017	2	3	2	91.5	98.5	110
Q920A6	Retinoid-inducible serine carboxypeptidase	51.142	5.53	7.30673	4.64602	2	2	2	98.9	109	92.1
Q920G0	Src kinase-associated phosphoprotein 2	40.692	4.65	20.9589	11.7318	4	6	4	90.8	124.5	84.7
Q920H8	Hephaestin	129.511	6.15	28.4181	4.14866	4	12	3	102.4	93.4	104.2
Q920J4	Thioredoxin-like protein 1	32.229	4.96	1.61297	2.42215	1	1	1	82.9	110.3	106.9
Q920L0	Lymphocyte cytosolic protein 2	59.485	6.23	3.1975	1.90476	1	1	1	80.8	118.9	100.3
Q920P0	L-xylulose reductase	25.703	7.31	18.1152	17.623	4	5	3	96.9	122.7	80.4
Q99J82	Integrin-linked protein kinase	51.34	8.07	81.0865	26.3274	12	27	12	87.5	122.2	90.4
Q99MA2	Membrane-bound aminopeptidase P	76.032	5.74	66.4073	16.0237	8	11	8	94.1	107.2	98.7
Q99ME0	CXC chemokine RTCK1	12.152	9.39	49.5426	37.8378	3	12	3	98.8	95.7	105.5
Q99MI5	Protein LOC100364487	33.975	5.64	7.75508	4.30464	1	2	1	86	127.1	86.9
Q99MZ8	LIM and SH3 domain protein 1	29.951	7.05	4.06073	5.70342	1	1	1	79.9	127.5	92.6
Q99P74	Ras-related protein Rab-27B	24.604	5.54	32.591	17.4312	3	7	3	93.7	117.6	88.7
Q99PS8	Histidine-rich glycoprotein	59.012	7.84	90.991	30.6667	12	33	12	100.3	111.5	88.1
Q9EPH1	Alpha-1B-glycoprotein	56.443	7.28	169.395	45.614	20	76	20	105.2	96.9	97.8
Q9EPH8	Polyadenylate-binding protein 1	70.656	9.5	11.1066	4.08805	2	3	1	90.6	121.5	87.9
Q9EQV6	Tripeptidyl-peptidase 1	61.294	6.74	3.72561	2.30906	1	1	1
Q9EQV8	Carboxypeptidase N catalytic chain	51.948	8.44	50.3508	18.8184	8	19	8	97.5	102.8	99.7
Q9EQV9	Carboxypeptidase B2	48.796	8.41	75.2607	22.2749	12	41	11	95.5	99.9	104.6
Q9ESN0	Protein Niban	103.401	4.7	2.01051	1.28068	1	1	1
Q9ESW0	DNA damage-binding protein 1	126.781	5.34	1.3418	0.877193	1	1	1	99.9	103	97.1
Q9JHW0	Proteasome subunit beta type-7	29.908	7.97	18.9107	10.4693	3	7	3	97.8	109.6	92.7
Q9JI03	Collagen alpha-1(V) chain	183.874	4.97	7.07027	0.597826	1	1	1	86.3	105	108.7
Q9JI85	Nucleobindin-2	50.059	5.11	4.1666	3.09524	1	1	1
Q9JI92	Syntenin-1	32.403	7.49	8.0013	7.66667	1	1	1	88.8	107	104.2
Q9JJ50	Hepatocyte growth factor-regulated tyrosine kinase substrate	86.192	6.25	1.37675	1.67526	1	1	1	69.6	86.3	144.1
Q9JJS8	Mannan-binding lectin serine protease 2	75.618	6.28	88.02	25.4015	16	27	16	104.1	100.1	95.7
Q9JKC1	Carboxylic ester hydrolase	67.733	6.64	1.53655	1.17253	1	1	1	86.5	105.9	107.6
Q9JLA3	UDP-glucose:glycoprotein glucosyltransferase 1	176.32	5.66	2.31462	0.644745	1	1	1
Q9JLJ3	4-trimethylaminobutyraldehyde dehydrogenase	53.618	6.92	32.4791	15.3846	8	12	7	92.5	136.4	71.1
Q9JLT0	Myosin-10	228.824	5.6	20.6412	1.87247	4	8	2	90.1	116.7	93.2
Q9JLZ1	Glutaredoxin-3	37.825	5.72	2.58737	2.96736	1	1	1
Q9JMA8	"Exostoses (Multiple)-like 3, isoform CRA_a	104.377	6.51	2.28902	0.652884	1	2	0	95.7	100.9	103.4
Q9JMI9	Short transient receptor potential channel 3	95.621	6.92	1.83983	0.837321	1	1	1
Q9QUH3	Apolipoprotein A-V	41.401	6.48	91.4458	36.2398	13	36	13	93.8	106.8	99.5
Q9QX71	Napsin	45.601	8.84	2.99353	1.90476	1	1	1	96.3	111.3	92.5
Q9QX79	Fetuin-B	41.536	7.09	41.2929	16.6667	7	19	7	89.5	108.2	102.3
Q9QXQ0	Alpha-actinin-4	104.849	5.44	104.527	16.3557	14	34	5	88.8	125.3	85.9
Q9QYJ2	Ras GTPase-activating protein 3	95.959	7.34	24.3216	6.47482	5	6	5	76.4	127.5	96.1
Q9QZK5	Serine protease HTRA1	51.298	7.65	4.22133	3.54167	2	2	2	109.1	96	94.9
Q9R0T4	Cadherin-1	98.654	4.81	11.3891	2.93454	3	4	3	94.2	93.3	112.5
Q9R189	Protein unc-13 homolog D	123.377	6.65	8.89006	3.21691	3	3	3	90.8	126.7	82.6
Q9R1T3	Cathepsin Z	34.172	7.15	2.14375	3.26797	1	1	1	86.4	115.4	98.2
Q9WTQ0	Protein kinase C theta type	81.697	7.71	1.92738	1.27298	1	1	1	93	108.7	98.3
Q9WTS8	Ficolin-1	36.604	7.62	109.173	41.791	10	37	10	104.3	93	102.7
Q9WTT6	Guanine deaminase	50.984	5.83	22.4666	13.6564	6	9	6	91.2	84.5	124.3
Q9WUD9	Proto-oncogene tyrosine-protein kinase Src	59.935	7.42	10.5144	6.90299	4	4	0	89.9	122.3	87.8
Q9WUK5	Inhibin beta C chain	39.31	7.81	8.68413	6.83761	3	4	3	81.6	125	93.5
Q9WV63	Kinesin-like protein KIF2A	79.743	6.68	13.7763	7.37589	6	7	6	80.7	122	97.3
Q9WVB1	Ras-related protein Rab-6A	23.575	5.54	18.3023	17.3077	3	9	1	93.3	105.2	101.5
Q9WVH8	Fibulin-5	50.127	4.67	40.9014	11.6071	5	16	5	86.5	113.8	99.7
Q9WVT0	Adhesion G protein-coupled receptor F5	149.35	6.87	7.54217	1.33432	2	2	2	93.6	100.3	106.1
Q9Z1P2	Alpha-actinin-1	102.896	5.38	261.493	33.9686	28	76	16	88.9	125.3	85.7
Q9Z1S7	Osteomodulin	49.751	5.26	7.48947	5.91017	3	3	3	95.8	105.5	98.7
Q9Z244	GMP reductase 1	37.464	6.98	8.12368	4.92754	2	3	1	101.2	108.1	90.7

## Sheet: Quantitation Combine
Protein information				repeat1			repeat2			repeat3			Quantitative value of samples
Protein accession	Protein description	MW [kDa]	calc. pI	C1	Y1	Z1	C2	Y2	Z2	C3	Y3	Z3	Y/C Ratio	Y/C P value	Z/C Ratio	Z/C P value	Z/Y Ratio	Z/Y P value
Q7TMA5	Apolipoprotein B-100	535.688	7.42	93.1	102.7	104.3	95.7	104.3	100	99.5	101.1	99.4	1.06868	0.0517014	1.05342	0.103079	0.985719	0.469965
P01026	Complement C3	186.342	6.54	90	104.4	105.6	95	108.1	96.9	103	91.7	105.3	1.05625	0.439146	1.06875	0.241275	1.01183	0.846698
P04937	Fibronectin	272.341	5.76	77.8	106.8	115.4	94.5	103.6	101.9	109	92.5	98.5	1.07679	0.52563	1.12264	0.344787	1.04259	0.559079
G3V852	Protein Tln1	269.504	6.2	99.4	97	103.6	104.4	97.2	98.4	87.9	122.7	89.4	1.08639	0.45242	0.998972	0.988316	0.919533	0.438512
P08649	Complement C4	192.042	7.33	89.6	102.3	108.1	95.1	105.7	99.2	105.6	90.4	104.1	1.0279	0.703376	1.07268	0.277549	1.04357	0.471626
Q03626	Murinoglobulin-1	165.221	6.01	154.7	80.5	64.8	106.6	95.7	97.7	104.4	98.6	97	0.751436	0.198655	0.709598	0.157274	0.944323	0.704447
P02651	Apolipoprotein A-IV	44.429	5.22	84.8	103.4	111.8	95.7	102.9	101.5	103.9	87.3	108.9	1.03235	0.709081	1.13291	0.136785	1.09741	0.210761
Q5EBC0	Inter alpha-trypsin inhibitor, heavy chain 4	103.691	6.2	83.8	97	119.2	90.2	96.7	113.1	97	92.7	110.4	1.05683	0.309957	1.26458	0.00921889	1.19658	0.00747003
Q63041	Alpha-1-macroglobulin	167.019	6.9	143.5	83.1	73.4	101.7	96.8	101.6	105.4	93	101.6	0.77838	0.184692	0.788933	0.213421	1.01356	0.912517
G3V9R2	Protein Cfh	140.139	6.77	81.7	107.2	111	99.2	100.2	100.6	102.4	92	105.6	1.05683	0.533428	1.11966	0.215007	1.05945	0.334827
P02770	Serum albumin	68.686	6.48	161.3	71.4	67.4	105.4	85.6	109	100	87.7	112.3	0.667303	0.16696	0.787292	0.350563	1.17981	0.421937
Q6IE52	Murinoglobulin-2	161.487	6.6	174.4	71.1	54.5	105.3	100	94.6	110.1	95.5	94.4	0.68394	0.198395	0.624679	0.149301	0.913353	0.660254
Q5M7T5	Protein Serpinc1	52.201	6.57	88.2	107.1	104.7	110.2	93.7	96.1	93.6	94.1	112.3	1.00993	0.909904	1.07226	0.439604	1.06172	0.398655
Q62812	Myosin-9	226.197	5.6	91.2	87.8	120.9	107.7	101.6	90.7	94.5	117.6	87.9	1.04635	0.678407	1.02079	0.873633	0.97557	0.863723
P04639	Apolipoprotein A-I	30.043	5.74	82.1	87.2	130.7	87.6	95.8	116.6	103	99.8	97.2	1.03704	0.672764	1.26329	0.118855	1.21818	0.157352
P18292	Prothrombin	70.367	6.71	85.1	107.5	107.4	109.6	95.9	94.6	96.8	97.1	106.1	1.03087	0.731774	1.05695	0.54366	1.02529	0.668516
C0JPT7	Filamin alpha	280.32	6.04	105.9	94.7	99.4	106.7	100.6	92.7	91	116.5	92.5	1.02701	0.75858	0.937418	0.345712	0.912765	0.296894
F1LP69	Protein LOC297568	145.562	7.99	106.8	99.1	94.1	101.1	101.8	97.1	97.1	104.7	98.2	1.00197	0.954527	0.948852	0.197706	0.94699	0.0605952
P13635	Ceruloplasmin	120.764	5.58	89.6	101.3	109.1	97.1	93	109.9	108.2	87.8	104	0.956595	0.560916	1.09529	0.218865	1.14498	0.0556304
Q811M5	Complement component C6	105.045	6.87	93	104.7	102.2	94.6	109.5	95.9	105.3	94.2	100.5	1.05292	0.434803	1.01946	0.689143	0.968223	0.557513
P12346	Serotransferrin	76.346	7.28	187.8	69.1	43.1	127.8	86.1	86	102.6	89	108.3	0.583931	0.141864	0.567671	0.135253	0.972154	0.91896
A0A0G2JV24	Protein Thbs1	127.789	4.96	84	103	113	95.6	99.4	104.9	95	97.6	107.4	1.0925	0.14082	1.18463	0.0261402	1.08433	0.0506941
Q9Z1P2	Alpha-actinin-1	102.896	5.38	104.3	97	98.7	111.3	96	92.7	85.7	125.3	88.9	1.05642	0.669393	0.930302	0.463789	0.880616	0.317009
P09006	Serine protease inhibitor A3N	46.622	5.47	95.9	107.6	96.5	113.9	73.3	112.8	139.3	63.2	97.5	0.699227	0.130413	0.878831	0.385637	1.25686	0.25653
F1LNI3	Protein F5	218.782	5.38	90.2	105.7	104.1	95.7	100.6	103.8	100.2	99.8	100	1.06991	0.136424	1.0762	0.112664	1.00588	0.805944
Q62930	Complement component C9	62.241	5.69	84.6	95.8	119.5	88.9	98	113.1	102.4	85.8	111.8	1.01341	0.860739	1.24828	0.034935	1.23176	0.0125184
Q68FP1	Gelsolin	86.014	6.09	93.2	99.7	107	90.7	101.7	107.6	103.2	98.1	98.6	1.04319	0.393699	1.09091	0.1491	1.04574	0.252437
P06399	Fibrinogen alpha chain	86.632	5.74	118.8	106	75.2	105.7	123.4	70.9	86	139.7	74.2	1.18873	0.224896	0.709501	0.084909	0.596857	0.0344208
P05544	Serine protease inhibitor A3L	46.248	5.67	98.6	99.6	101.7	107.5	85.8	106.8	136.8	59.4	103.9	0.713911	0.118585	0.911053	0.471801	1.27614	0.194563
P85972	Vinculin	116.542	6.09	100.5	98.3	101.2	98.5	102.1	99.4	87.7	121.8	90.5	1.12382	0.246438	1.01535	0.791232	0.903476	0.291731
A0A0G2K7X7	Oxidation resistance protein 1	93.604	7.25	94.4	102.5	103.1	98.5	107.2	94.3	104.7	96.2	99.1	1.02789	0.561385	0.996304	0.93024	0.969271	0.48704
D3ZWD6	Complement component 8, alpha polypeptide (Predicted)	66.23	5.96	91.3	102.7	105.9	99.1	105.7	95.2	103.2	97.3	99.5	1.04121	0.403836	1.02384	0.644152	0.983317	0.691133
Q9EPH1	Alpha-1B-glycoprotein	56.443	7.28	117.4	97	85.6	102.7	95.5	101.8	97.8	96.9	105.2	0.910349	0.247516	0.920415	0.374313	1.01106	0.876432
P02650	Apolipoprotein E	35.731	5.27	93.9	109.9	96.2	102.1	103.1	94.8	103	100.3	96.7	1.04783	0.305796	0.962207	0.322026	0.918289	0.0905107
P60711	Actin, cytoplasmic 1	41.71	5.48	95.6	97.6	106.8	92.2	89.8	118	84.7	116.9	98.4	1.1167	0.320068	1.18606	0.0768025	1.06211	0.561069
Q8R2H5	Phosphatidylinositol-glycan-specific phospholipase D	93.722	6.65	91.5	108.6	99.9	90.7	110.2	99.1	101.6	98.1	100.2	1.11663	0.100061	1.05426	0.280382	0.944146	0.259724
P05545	Serine protease inhibitor A3K	46.532	5.44	122.1	94.1	83.8	94.1	99.7	106.2	121.3	78	100.7	0.805333	0.131777	0.861333	0.249268	1.06954	0.538086
O08619	Coagulation factor XIII A chain	82.606	5.62	86.9	108.9	104.2	104.6	109.4	86	114.9	99.6	85.5	1.03753	0.695998	0.899804	0.37787	0.867254	0.135255
P85108	Tubulin beta-2A chain	49.875	4.89	106.6	100.5	92.9	109	97.3	93.7	92.2	128.1	79.6	1.0588	0.623688	0.864847	0.118414	0.816815	0.167769
Q01177	Plasminogen	90.477	7.08	96.1	100.3	103.6	99.8	94.7	105.5	100.6	94.6	104.8	0.976728	0.385592	1.05868	0.038274	1.08391	0.0409156
Q63416	Inter-alpha-trypsin inhibitor heavy chain H3	99.036	6.25	122.3	93.3	84.4	98.5	105.8	95.7	98.5	102.7	98.8	0.945193	0.556094	0.873473	0.230662	0.924122	0.257775
P08934	Kininogen-1	70.889	6.8	84	100.8	115.2	93.4	103.7	102.9	100.3	91.2	108.6	1.06482	0.379862	1.17645	0.05505	1.10484	0.117387
Q5FWS5	Lysyl oxidase-like 1	66.548	7.03	95.5	112.8	91.7	95.8	109.7	94.5	101.5	106.2	92.3	1.12261	0.0118351	0.951161	0.11974	0.847277	0.00540667
P05371	Clusterin	51.342	5.71	84.4	101.3	114.3	92.4	98.4	109.3	101.2	92.5	106.3	1.05108	0.451666	1.18669	0.0517364	1.12902	0.0230608
Q6P734	Plasma protease C1 inhibitor	55.576	5.83	96	102.1	101.9	94.7	105.1	100.1	97.6	96.8	105.6	1.05446	0.153519	1.06694	0.0386584	1.01184	0.704803
P69897	Tubulin beta-5 chain	49.639	4.89	104.1	96.5	99.4	112.8	89.2	98	103.3	111.5	85.2	0.92817	0.371466	0.882573	0.0922045	0.950875	0.578323
F1LPW0	Protein Ighm	54.836	5.83	80.2	106	113.9	91.9	95.3	112.8	89.2	94.3	116.5	1.13127	0.0908611	1.31343	0.0108302	1.16103	0.042295
P14480	Fibrinogen beta chain	54.201	7.78	121	109.3	69.6	101.6	135.5	62.9	78.5	160	61.6	1.3444	0.146899	0.644636	0.0955819	0.479496	0.0375642
M0R8B6	Protein Tubb1	50.384	5.11	101.4	105.9	92.7	106.3	102.7	91	84.6	130.4	85	1.15977	0.233147	0.919261	0.355918	0.792625	0.10718
Q6P9T8	Tubulin beta-4B chain	49.769	4.89	110.4	97.7	91.9	106.6	100.9	92.4	91.3	123.8	84.9	1.04573	0.667784	0.873175	0.14243	0.834988	0.155288
P17475	Alpha-1-antiproteinase	46.107	6.07	163.9	71.3	64.9	114.1	88.4	97.5	119.5	78.5	101.9	0.599245	0.0668913	0.664906	0.0921616	1.10957	0.546857
Q63514	C4b-binding protein alpha chain	62.225	7.21	82.5	99.1	118.5	90.9	90.1	119	96.5	88	115.6	1.02705	0.670965	1.30826	0.0159315	1.27381	0.0117844
P55314	Complement component C8 beta chain	66.623	8.05	92.4	100.7	106.9	96.2	106.6	97.2	100.2	96.8	102.9	1.05298	0.236443	1.06302	0.171073	1.00954	0.821118
Q64268	Heparin cofactor 2	54.517	6.96	84.5	102.9	112.7	109.4	104.5	86.1	97.4	91.4	111.3	1.02575	0.781574	1.06454	0.607888	1.03782	0.721513
P20059	Hemopexin	51.318	7.65	177	71.4	51.6	119.9	88.6	91.4	103.1	98.1	98.9	0.64525	0.15868	0.60475	0.131313	0.937234	0.766369
B2GVB9	Fermt3 protein	75.575	7.08	101.9	95.6	102.5	97.8	101	101.2	77.9	116.1	106	1.12644	0.292975	1.11563	0.283967	0.990406	0.887176
Q5XIF6	Tubulin alpha-4A chain	49.892	5.06	104.1	97.5	98.4	110.8	93.7	95.5	89.7	127.2	83.1	1.04531	0.731276	0.909389	0.307864	0.869975	0.325929
Q6AYZ1	Tubulin alpha-1C chain	49.905	5.1	103.4	94.6	101.9	112.2	92.9	95	87.8	122.6	89.6	1.02208	0.861962	0.944298	0.531765	0.923896	0.508443
P20760	Ig gamma-2A chain C region	35.163	7.68	113	90.7	96.2	90.4	93.8	115.8	103.2	93.5	103.3	0.906719	0.281255	1.02838	0.755818	1.13417	0.158702
P35859	Insulin-like growth factor-binding protein complex acid labile subunit	66.77	6.52	89.6	111.9	98.5	99	105.3	95.8	100.8	98.1	101	1.0895	0.17906	1.02039	0.642445	0.936568	0.230674
Q5M8C3	Protein Serpina4	48.017	8.51	103.8	102.2	94	102.1	108.9	89	109.8	93.6	96.6	0.965157	0.51642	0.885651	0.0204379	0.917624	0.191527
F7FEM5	Protein Sbsn	69.398	7.15	94.4	106.5	99.1	97.3	98.6	104.1	109.2	96.4	94.4	1.00199	0.972807	0.989033	0.848301	0.987065	0.770019
Q9QXQ0	Alpha-actinin-4	104.849	5.44	99.9	108.5	91.6	111.8	98.6	89.6	85.9	125.3	88.8	1.11694	0.343563	0.907258	0.343743	0.812274	0.114762
B2RYM3	Inter-alpha trypsin inhibitor, heavy chain 1 (Predicted), isoform CRA_a	100.526	6.86	113.2	103.3	83.4	100.1	108.5	91.5	100.3	103.3	96.4	1.00478	0.922344	0.865115	0.0716438	0.860997	0.0438575
D4A3E0	Protein Mmrn1	135.518	7.52	86.9	117.6	95.5	101.8	103	95.2	103.4	101.7	94.9	1.10339	0.241117	0.977747	0.720107	0.886131	0.138288
P06866	Haptoglobin	38.539	6.54	165.4	76.1	58.5	106.4	89.1	104.5	86.1	89.9	124	0.712769	0.284741	0.8019	0.485998	1.12505	0.642405
F1LTN6	Protein Igkc	24.899	5.63	96.9	96	107.2	99	93.2	107.9	95.3	95	109.7	0.975962	0.163561	1.11538	0.00166077	1.14286	0.000270787
Q80ZA3	Alpha-2 antiplasmin	46.436	6.47	99.7	107.8	92.6	98.4	105.8	95.7	105.3	93.1	101.6	1.01088	0.842918	0.955504	0.25739	0.945223	0.364602
B5DEH7	C1r protein	80.373	6.24	95.3	103.8	100.9	95.9	104.3	99.7	101	97.4	101.6	1.04552	0.199472	1.03422	0.199903	0.989198	0.67365
D3ZQ25	Fibulin-1	78.019	5.16	85.6	110.1	104.4	91.8	103.2	104.9	101.1	101.4	97.5	1.12998	0.0977061	1.10162	0.160092	0.974897	0.501872
F1LYQ4	Uncharacterized protein	45.189	5.47	86.9	109	104	120.3	92.3	87.4	98.3	119	82.7	1.04845	0.71462	0.897218	0.430249	0.85576	0.205069
Q9WTS8	Ficolin-1	36.604	7.62	86.2	110	103.8	92.6	101.6	105.8	102.7	93	104.3	1.08206	0.324935	1.1151	0.151508	1.03053	0.593061
P24090	Alpha-2-HS-glycoprotein	37.958	6.51	97.6	94.1	108.3	95.9	89.5	114.6	99.5	90.4	110.1	0.935154	0.0257611	1.13652	0.00740842	1.21533	0.00151912
Q99J82	Integrin-linked protein kinase	51.34	8.07	106.9	95.7	97.5	106.8	97.2	96.1	90.4	122.2	87.5	1.03617	0.740314	0.924367	0.307035	0.892098	0.318156
D3ZPI8	Complement component 8, gamma polypeptide (Predicted), isoform CRA_a	18.402	8.32	91	111.5	97.4	96.7	108.2	95.1	102.9	98.1	99	1.0936	0.163899	1.0031	0.940257	0.917244	0.153774
O70535	Leukemia inhibitory factor receptor	122.317	5.81	101.4	107.4	91.2	111.3	88.6	100.2	103.2	107.7	89.1	0.96138	0.6042	0.887939	0.0618418	0.923609	0.358471
A0A0G2K8W9	Protein Sptbn1	273.307	5.64	104.6	96.3	99.1	107.3	105.5	87.2	86.4	129.5	84.2	1.11063	0.414023	0.906805	0.317723	0.816481	0.165936
P68035	Actin, alpha cardiac muscle 1	41.992	5.39	97.6	82.1	120.3	85.9	89.5	124.6	86.2	107.1	106.7	1.03337	0.743282	1.30367	0.0179332	1.26157	0.0625843
P35213	14-3-3 protein beta/alpha	28.037	4.88	101.8	85.7	112.4	105.4	92.9	101.7	91.5	127.7	80.8	1.02544	0.866968	0.987278	0.909359	0.962782	0.824504
D3ZFH5	Protein Itih2	92.311	6.7	112.4	97.9	89.7	94.1	108.6	97.3	102.7	98.4	98.9	0.986093	0.83364	0.924644	0.284392	0.937684	0.234434
F1LWS4	Protein LOC683745	65.822	6.55	91.8	103.5	104.7	97.4	97.4	105.2	97.5	95.5	107	1.03383	0.353683	1.10534	0.0225197	1.06916	0.0955285
E9PSP1	Protein Pltp	54.417	6.62	90	112.2	97.8	96.8	104.3	98.9	105.9	102.6	91.5	1.09019	0.195313	0.984626	0.790194	0.903165	0.0549479
P61983	14-3-3 protein gamma	28.285	4.89	109.9	84.2	105.9	108.6	96	95.4	91.5	131.2	77.3	1.00452	0.977807	0.89871	0.370418	0.894669	0.549383
P08932	RAT_ T-kininogen 2	47.673	6.35	148.3	80.9	70.9	103.4	94.9	101.7	100.4	103.2	96.4	0.792389	0.252957	0.763988	0.216288	0.964158	0.788483
P11980	Pyruvate kinase PKM	57.781	7.06	95.7	97.9	106.4	97.3	86.6	116.1	98.2	102.6	99.2	0.98592	0.801709	1.10474	0.170934	1.12052	0.166164
P18424	Phosphatidylcholine-sterol acyltransferase	49.695	6.52	86.5	106.6	107	95.7	95.9	108.4	99.3	97.3	103.4	1.06501	0.29699	1.1325	0.0673342	1.06338	0.191119
M0R590	Glyceraldehyde-3-phosphate dehydrogenase	35.791	8.03	100.7	102.8	96.5	113.1	99.4	87.5	75.8	126.9	97.4	1.1364	0.402025	0.971685	0.83019	0.855059	0.199865
M0R485	Protein Pglyrp2	47.071	7.59	92.9	104.2	102.9	91.7	107	101.3	111.2	89	99.8	1.01487	0.870461	1.02772	0.708334	1.01266	0.842885
P55159	Serum paraoxonase/arylesterase 1	39.333	5.22	86.2	106.8	107	94.8	98.1	107.2	101	90.9	108.1	1.04894	0.505194	1.14291	0.0877736	1.08959	0.193997
P06761	78 kDa glucose-regulated protein	72.302	5.16	96.6	100.6	102.7	93.3	103	103.7	92.1	110.1	97.8	1.11241	0.0475497	1.07872	0.0349035	0.969716	0.411074
Q62894	Extracellular matrix protein 1	63.208	6.87	83.6	113	103.4	100	105.1	94.9	108.1	99.1	92.8	1.08742	0.375876	0.997943	0.981514	0.917718	0.170787
P04276	Vitamin D-binding protein	53.509	5.86	113.2	82.3	104.5	100	92.1	107.9	90.6	108.9	100.5	0.932521	0.53917	1.02995	0.696205	1.10448	0.331168
Q7TP05	Da1-24	123.96	7.11	139.5	87.6	72.9	101.4	103.8	94.8	99.8	105.9	94.3	0.872615	0.389182	0.769005	0.171604	0.881265	0.275227
Q4KM33	Pleckstrin	39.97	8.32	98.5	94.8	106.6	101.7	99.2	99.2	81.6	129.4	89	1.14762	0.345079	1.04613	0.620267	0.911565	0.488343
P34058	Heat shock protein HSP 90-beta	83.229	5.03	106.3	97.9	95.8	104.5	94.2	101.3	87.7	119.3	93	1.04322	0.685426	0.971859	0.695027	0.931599	0.464567
P63102	14-3-3 protein zeta/delta	27.754	4.79	102	84	114	108.2	88.2	103.6	91.2	125.8	82.9	0.988719	0.942175	0.997014	0.978757	1.00839	0.96157
P68511	14-3-3 protein eta	28.194	4.89	104.4	84.3	111.3	106	93.2	100.7	88.3	129.5	82.3	1.02779	0.866285	0.98527	0.893424	0.958632	0.809405
C0M4B0	Matrix metalloproteinase 19	58.252	7.2	89.7	109.3	101	101.4	101.9	96.7	94.1	101.7	104.2	1.09712	0.100626	1.05856	0.25258	0.964845	0.331569
Q9JJS8	Mannan-binding lectin serine protease 2	75.618	6.28	88.7	115.4	95.9	93	108.5	98.5	95.7	100.1	104.1	1.16799	0.0543835	1.07606	0.0922272	0.921296	0.187528
Q9QUH3	Apolipoprotein A-V	41.401	6.48	87	107.1	105.9	97.6	108.2	94.2	99.5	106.8	93.8	1.13376	0.0810258	1.03449	0.588179	0.91245	0.139849
P14272	Plasma kallikrein	71.227	8.07	96.2	97.4	106.4	100.4	105.5	94.1	102	92.3	105.7	0.988614	0.806711	1.02545	0.604731	1.03726	0.54421
P20759	RAT_ Ig gamma-1 chain C region	35.923	6.89	102	103.5	94.5	96.9	98.3	104.8	109.6	97.3	93.1	0.96953	0.505892	0.947812	0.361801	0.977599	0.628456
P59996	Proprotein convertase subtilisin/kexin type 9	74.661	6.96	86.7	101.6	111.7	94.1	103.7	102.2	94.5	106.5	99	1.13258	0.0226877	1.13658	0.0607092	1.00353	0.934813
M0RBV1	RAT_ Uncharacterized protein	45.063	4.88	89.9	113.2	96.9	98.6	106.4	94.9	103.3	100	96.7	1.09527	0.165622	0.988691	0.806879	0.902691	0.108977
G3V7P2	Fibrinogen-like 2	48.625	7.23	93	102.2	104.8	102	97.4	100.6	100.1	100.3	99.7	1.01627	0.638984	1.03389	0.36448	1.01734	0.456501
P31721	Complement C1q subcomponent subunit B	26.573	9	89.2	95.4	115.3	91.6	108.8	99.6	93.3	98	108.7	1.10252	0.141182	1.18059	0.060183	1.07081	0.309702
P20761	Ig gamma-2B chain C region	36.474	7.64	116.2	81.7	102.2	106.9	101.6	91.5	105.2	95.9	98.9	0.850442	0.0908637	0.891258	0.0633479	1.04799	0.552375
F1LTJ5	Uncharacterized protein	262.948	5.99	93.6	109.3	97.1	95	116.3	88.7	100.8	100.8	98.4	1.12785	0.0926031	0.982032	0.670523	0.870711	0.0684706
P62260	14-3-3 protein epsilon	29.155	4.74	108.2	87.9	103.9	108.3	97.4	94.3	89.9	122.5	87.6	1.00457	0.97124	0.932768	0.427641	0.928525	0.567265
A0A0G2K896	Protein RGD1310507	76.671	6.96	169	75	56	117.6	98.4	84	100.5	111.7	87.8	0.736502	0.238868	0.588478	0.106229	0.799018	0.26351
Q6AY56	Tubulin alpha-8 chain	50.006	5.1	102.8	100.1	97.1	110.4	98.2	91.4	81.1	130.2	88.7	1.11621	0.449723	0.941896	0.588048	0.843836	0.237091
Q99PS8	Histidine-rich glycoprotein	59.012	7.84	104.8	94.7	100.5	85.7	103.9	110.4	88.1	111.5	100.3	1.11307	0.248548	1.11701	0.208232	1.00355	0.953722
D4A111	Protein Col6a3	305.961	5.72	97.1	110.1	92.8	97.2	111.4	91.4	101.5	103.9	94.6	1.10007	0.0301798	0.942529	0.0383199	0.856792	0.0122149
P36953	Afamin	69.29	6.21	136	87.9	76	107.4	97.2	95.4	106.5	96.3	97.1	0.80423	0.132829	0.767362	0.0911277	0.954158	0.604937
P07092	Glia-derived nexin	44.035	9.69	95.2	106.3	98.5	102.5	101.6	95.9	97.4	104.8	97.8	1.05964	0.0959579	0.990173	0.707311	0.934442	0.0210283
P01048	T-kininogen 1	47.745	6.52	156.1	79.6	64.3	103.7	97.7	98.6	99.9	105.4	94.8	0.785933	0.292549	0.71643	0.198524	0.911567	0.567937
P31211	Corticosteroid-binding globulin	44.642	4.98	162.1	75.2	62.7	114.8	93.2	92	113	89.8	97.2	0.662221	0.0995412	0.646063	0.0855306	0.9756	0.873047
G3V928	Protein Lrp1	504.558	5.36	93.9	112.7	93.4	105.1	106.2	88.8	97.9	104	98.1	1.08757	0.110908	0.944089	0.264037	0.868071	0.0192757
P60901	Proteasome subunit alpha type-6	27.382	6.76	92.1	107.7	100.2	97	113	90	101.6	100.4	97.9	1.10458	0.0960186	0.991056	0.844212	0.897228	0.0848037
D3ZAN3	Alpha glucosidase 2 alpha neutral subunit (Predicted)	90.515	6.2	88.7	111.4	99.9	94.4	102.5	103.1	99.5	105.8	94.7	1.13128	0.0398031	1.05343	0.276704	0.931185	0.109361
Q66HD0	Endoplasmin	92.713	4.81	86.2	106.1	107.7	108	92.8	99.1	103.4	105.1	91.5	1.02151	0.802464	1.00235	0.978595	0.98125	0.779433
P16086	Spectrin alpha chain, non-erythrocytic 1	284.462	5.33	105.7	97.7	96.6	105.3	105	89.7	87.9	125.5	86.6	1.09803	0.39743	0.913014	0.28008	0.831505	0.146186
P23764	Glutathione peroxidase 3	25.409	8.12	81.2	108.9	109.8	90.7	101.3	108	101.3	84.9	113.8	1.08016	0.471585	1.21376	0.0684098	1.12369	0.223763
P46462	Transitional endoplasmic reticulum ATPase	89.293	5.26	114.4	98.6	87	113.6	98.1	88.3	104.8	110.2	85	0.922175	0.164135	0.782151	0.0103425	0.848159	0.0520733
O35460	Angiopoietin-1	57.424	6.54	88.1	114.2	97.6	96	108.3	95.7	98.6	105.3	96.1	1.15953	0.0227515	1.0237	0.554558	0.882855	0.0341132
P31722	Complement C1q subcomponent subunit C	25.67	8.32	90.9	104.1	105	92.5	113.1	94.4	112.9	90.4	96.7	1.03814	0.717113	0.999325	0.993737	0.962614	0.63887
A0A0G2JWB6	Protein Pxdn	165.323	6.99	97.2	110.7	92.1	100.3	107.3	92.5	96.1	109.4	94.6	1.11512	0.00261634	0.950954	0.040948	0.852779	0.000300384
Q62975	Protein Z-dependent protease inhibitor	50.212	6.81	90.8	110.4	98.8	100.9	101.2	97.8	94.1	99.3	106.6	1.08782	0.140394	1.06088	0.227729	0.975233	0.593372
P01836	RAT_ Ig kappa chain C region, A allele	11.725	5.16	92.2	106.3	101.5	69.1	114.4	116.4	66.7	140.2	93.1	1.58289	0.0296626	1.36404	0.061353	0.861735	0.256846
P02091	Hemoglobin subunit beta-1	15.969	8.07	139.8	69.3	90.8	102	86.1	111.9	89.2	109.3	101.5	0.799698	0.315979	0.919033	0.628049	1.14923	0.388293
P53813	Vitamin K-dependent protein S	74.579	5.48	88.6	108.7	102.6	95.8	99.7	104.5	104.2	93	102.8	1.04435	0.541696	1.0738	0.254678	1.0282	0.597949
P07335	Creatine kinase B-type	42.698	5.67	95.6	102.2	102.3	94.3	103.8	102	89.8	119.1	91.1	1.16232	0.0950555	1.05613	0.293714	0.908643	0.212941
P18420	Proteasome subunit alpha type-1	29.499	6.61	92.1	103.7	104.2	96	112.5	91.5	105.4	95.9	98.7	1.06337	0.376572	1.00307	0.958332	0.943287	0.387591
Q9EQV9	Carboxypeptidase B2	48.796	8.41	82.2	112.6	105.2	103.1	110.9	85.9	104.6	99.9	95.5	1.11556	0.265986	0.988617	0.910243	0.886209	0.155183
Q99MA2	Membrane-bound aminopeptidase P	76.032	5.74	101.6	97.9	100.5	97.8	102.5	99.7	98.7	107.2	94.1	1.03187	0.365117	0.987253	0.62068	0.956762	0.262067
Q6IFW6	Keratin, type I cytoskeletal 10	56.47	5.15	104.4	92.9	102.7	74.8	78.8	146.4	94	107.1	98.9	1.0205	0.883098	1.27379	0.245458	1.24821	0.272746
D4A388	Protein Papln	140.836	7.64	91.5	116.7	91.9	101.9	103	95	113.7	94.7	91.6	1.02377	0.801752	0.906871	0.273923	0.885814	0.200315
O35568	EGF-containing fibulin-like extracellular matrix protein 1	54.56	5.11	89.3	109.8	100.9	92.9	107	100.1	101.3	102.8	95.9	1.12734	0.0563538	1.04727	0.340169	0.928974	0.0453051
P20767	RAT_ Ig lambda-2 chain C region	11.311	5.99	100.9	97.6	101.5	99.1	88.3	112.7	98.7	100.6	100.7	0.959156	0.386845	1.05424	0.296755	1.09913	0.152181
Q7TQ11	Aa1018	55.925	5.76	82.8	117.6	99.7	99.9	99.8	100.3	100.6	100.5	99	1.12213	0.233766	1.05542	0.463578	0.940547	0.392202
P48004	Proteasome subunit alpha type-7	28.309	8.68	89.8	102.8	107.4	97.7	107.3	95	106.2	94.2	99.7	1.03609	0.594636	1.0286	0.664422	0.99277	0.896186
P48032	Metalloproteinase inhibitor 3	24.21	8.84	84	117.2	98.8	104.4	101.2	94.4	104.7	103.1	92.2	1.0969	0.333286	0.973729	0.748725	0.887714	0.126923
P09495	Tropomyosin alpha-4 chain	28.492	4.69	115	86.9	98.1	113.6	91.4	95	84	138.4	77.6	1.01312	0.947663	0.865963	0.318476	0.854752	0.458282
P02680	Fibrinogen gamma chain	50.6	5.96	120.4	111.3	68.3	95.1	137.6	67.3	83.5	151.6	65	1.33946	0.103469	0.670903	0.0937121	0.500874	0.0293061
A0A0G2JSV6	Protein Hba2	15.275	8.31	131.5	77.6	90.9	96.9	84.7	118.4	86	103.1	110.9	0.844148	0.371414	1.01845	0.910783	1.20648	0.178186
P10959	Carboxylesterase 1C	60.136	5.73	178.4	70.6	51	117.2	90.2	92.6				0.543978	0.248591	0.485792	0.193317	0.893035	0.756505
Q07009	Calpain-2 catalytic subunit	79.869	4.96	93.4	107	99.6	101.1	109.6	89.2	95.4	109.6	95	1.12522	0.0233405	0.978958	0.621989	0.870018	0.034169
Q63083	Nucleobindin-1	53.474	5.12	96.5	106.5	97	106.3	119.5	74.2	115	90.6	94.3	0.996224	0.970086	0.835431	0.129468	0.838598	0.198815
P28075	Proteasome subunit beta type-5	28.567	7.02	88.1	110.5	101.4	94.3	118.1	87.7	102.6	99.8	97.6	1.15228	0.103029	1.00596	0.927596	0.873021	0.111127
Q5M890	Apolipoprotein N	28.215	5.3	88.8	109.7	101.4	99.4	99.2	101.4	97.2	100.5	102.3	1.08409	0.158482	1.06903	0.178045	0.986102	0.707285
D3ZTE0	Coagulation factor XII	65.801	7.46	109.9	104.4	85.7	99	108.9	92.1	100.7	107.2	92.1	1.03521	0.401205	0.87177	0.0383314	0.842122	0.0048004
F1LQT4	Protein Cpn2	62.6	6.33	97.9	110.3	91.7	95.4	111.4	93.2	98.5	105.3	96.2	1.12063	0.0117841	0.963331	0.100602	0.859633	0.00382519
Q63515	C4b-binding protein beta chain	28.623	4.92	87	104.9	108	94.7	96.5	108.8	99.1	91.1	109.8	1.04167	0.507019	1.16311	0.0469986	1.11658	0.103038
P31720	Complement C1q subcomponent subunit A	25.901	8.97	84.6	91	124.4	92.5	95.1	112.4	95.9	89.4	114.7	1.00916	0.83869	1.28755	0.00639751	1.27586	0.00992464
P14630	Apolipoprotein M	21.499	6.09	87	111.2	101.8	100.6	99.5	99.9	102.3	98.4	99.3	1.06623	0.371419	1.03829	0.525809	0.973795	0.579543
P01946	Hemoglobin subunit alpha-1/2	15.319	7.97	128.1	75.6	96.4	93.4	84.4	122.2				0.722348	0.313904	0.986907	0.953073	1.36625	0.238542
Q6P6T1	Complement C1s subcomponent	77.022	4.77	96	99.4	104.6	100.4	99.3	100.4	107	93.6	99.4	0.963415	0.388449	1.0033	0.931643	1.0414	0.183294
O88201	C-type lectin domain family 11 member A	36.365	5.44	82.7	121	96.3	89.7	114.6	95.7	98.2	104.5	97.2	1.25684	0.0244944	1.06874	0.300265	0.850338	0.0704692
Q4KM35	Proteasome subunit beta type-10	29.02	6.64	94.8	111.5	93.7	96.6	116.4	87	104.6	100.7	94.7	1.11014	0.132486	0.930405	0.153374	0.838101	0.0424921
Q3MIE4	Synaptic vesicle membrane protein VAT-1 homolog	43.091	6.62	99.1	97.4	103.5	100	97.3	102.7	98.2	100	101.8	0.991255	0.455874	1.03599	0.0076126	1.04513	0.0201432
P82995	Heat shock protein HSP 90-alpha	84.762	5.01	93.4	111.2	95.4	98.7	97.7	103.6	89.2	118.7	92.1	1.16459	0.112982	1.03484	0.499617	0.888584	0.178178
P51886	Lumican	38.255	6.43	86.3	105.1	108.7	94.5	103.5	102	104.2	95.1	100.7	1.06561	0.371628	1.09263	0.2265	1.02535	0.554782
Q5M8C6	Fibrinogen-like protein 1	36.454	5.35	85.2	104.5	110.3	88.8	90.3	120.8	98.4	109.1	92.6	1.11564	0.210766	1.18833	0.161686	1.06515	0.549116
Q63556	Serine protease inhibitor A3M (Fragment)	46.066	5.92	125.3	89.5	85.1	94.1	99.1	106.8	114.9	95.3	89.8	0.849237	0.201933	0.842656	0.20262	0.992251	0.925536
Q8R491	EH domain-containing protein 3	60.753	6.46	105.3	96.3	98.5	104.1	100.5	95.5	90.4	115.1	94.5	1.04036	0.617181	0.962308	0.516658	0.924976	0.303027
P04785	Protein disulfide-isomerase	56.916	4.93	97.4	99.2	103.4	114.7	98.8	86.5	95	109.3	95.6	1.00065	0.99307	0.929665	0.416108	0.92906	0.297487
O55004	Ribonuclease 4	16.892	8.51	91.1	116.9	92	109.4	103.7	86.8	90	86.3	123.7	1.05645	0.64408	1.04131	0.780082	0.985663	0.924826
O54735	cGMP-specific 3',5'-cyclic phosphodiesterase	94.496	6.1	102.6	96.6	100.8	103.2	97.8	99	74.6	128.9	96.5	1.153	0.370665	1.0567	0.631931	0.916486	0.484807
P68255	14-3-3 protein theta	27.761	4.78	103.2	93	103.8	107.8	96.4	95.9	95.2	122.8	82	1.0196	0.857654	0.919987	0.343442	0.902306	0.428272
P16296	Coagulation factor IX	51.775	5.3	79.8	112.3	108	99.9	101.4	98.8	97.8	90.8	111.4	1.0973	0.369153	1.14667	0.157477	1.04499	0.57019
P45592	Cofilin-1	18.521	8.09	97.5	86.8	115.7	110.6	79	110.4	109.4	107.6	83	0.861102	0.222514	0.973543	0.816826	1.13058	0.421226
Q7TP48	Adipocyte plasma membrane-associated protein	42.036	5.86	90.6	110.5	98.9	96	109	95	99.7	99.4	100.9	1.11387	0.0720948	1.02969	0.427967	0.924428	0.132504
Q6P6Q2	Keratin, type II cytoskeletal 5	61.788	7.8	96.7	94.7	108.6	64.9	68.8	166.3	94.9	108.8	96.3	1.0616	0.752988	1.44717	0.212295	1.3632	0.269619
Q63081	Protein disulfide-isomerase A6	48.143	5.14	93.8	101.4	104.8	110.8	93.8	95.4	82.6	131	86.3	1.13579	0.410438	0.997563	0.982292	0.878296	0.372612
F1LTQ2	RAT_ Uncharacterized protein	34.41	5.5	95.6	111.9	92.5							1.1705		0.967573		0.826631
Q63313	Lipopolysaccharide-binding protein	53.566	8.91	90.3	111	98.7	98.1	95.2	106.7	107.1	97.5	95.4	1.02775	0.712903	1.01794	0.781294	0.990451	0.88005
Q64119	Myosin light polypeptide 6	16.964	4.55	117.4	88.2	94.4	112.7	95.4	91.9	96.6	118.5	85	0.924702	0.50588	0.830425	0.0820266	0.898047	0.379807
Q9EQV8	Carboxypeptidase N catalytic chain	51.948	8.44	97.5	99.3	103.1	103.8	101.7	94.6	99.7	102.8	97.5	1.0093	0.687695	0.980731	0.569768	0.971692	0.374962
D3ZKG5	Protein Parvb	41.675	6.33	100.5	94.9	104.6	103.9	93.6	102.5	91.4	116.2	92.3	1.03009	0.742346	1.01217	0.832747	0.982606	0.844201
O70513	Galectin-3-binding protein	63.701	5.35	88.3	110.1	101.6	97.4	108.6	94.1	103.4	95.5	101.1	1.08682	0.260449	1.02663	0.642754	0.944621	0.348052
F1LQ70	Arachidonate 12-lipoxygenase, 12S-type	75.485	6.46	100	102.3	97.7	109.7	99.6	90.7	93.4	118.8	87.8	1.05807	0.487712	0.91125	0.19659	0.861241	0.115893
Q66H59	N-acetylneuraminate lyase	35.093	6.93	87.9	95.3	116.8	96.9	95.2	107.9	98.9	98.2	102.9	1.01762	0.676749	1.15474	0.0523449	1.13474	0.078404
Q63610	Tropomyosin alpha-3 chain	28.989	4.78	126.7	84.1	89.2	113.7	84.4	101.9	84	126.1	89.9	0.908138	0.625862	0.866215	0.372801	0.953836	0.780868
P34067	Proteasome subunit beta type-4	29.178	6.92	91	109.7	99.2	98.8	113.4	87.8	101.1	102.9	96	1.12066	0.054168	0.972843	0.595491	0.868098	0.0356764
Q6MG61	Chloride intracellular channel protein 1	26.964	5.17	95.1	100.3	104.6	95	99.4	105.6	83.7	132.7	83.6	1.21402	0.209596	1.07305	0.470666	0.883875	0.389545
Q62636	Ras-related protein Rap-1b	20.785	5.78	99.9	88.4	111.7	102.1	92.8	105.1	86.3	115.8	97.9	1.03018	0.785978	1.09157	0.240915	1.0596	0.576436
Q6AYS3	Protective protein for beta-galactosidase	51.183	5.24	88.4	109.1	102.5	95.2	94.6	110.2	107.8	86.6	105.6	0.996225	0.968437	1.09231	0.251392	1.09645	0.290169
P18422	Proteasome subunit alpha type-3	28.401	5.44	101.1	99	99.9	98.5	108.7	92.8	102.8	95	102.2	1.00099	0.98308	0.975198	0.482891	0.974232	0.63063
P40307	Proteasome subunit beta type-2	22.898	7.44	92.9	110.1	97	96.7	113.7	89.5	99.1	105.2	95.7	1.13959	0.0141827	0.977485	0.503575	0.857751	0.0100042
Q99P74	Ras-related protein Rab-27B	24.604	5.54	87.7	100.5	111.8	97.4	102.9	99.7	88.7	117.6	93.7	1.17239	0.0788068	1.11468	0.181471	0.950779	0.523528
Q63617	Hypoxia up-regulated protein 1	111.22	5.19	93.4	109.4	97.2	100	102.1	97.9	89.1	117.4	93.5	1.16425	0.0523203	1.02159	0.601119	0.87747	0.0823054
Q6L711	Hyaluronan-binding protein 2	62.052	6.27	83.9	107	109.1	95.6	91.6	112.8	98	98.3	103.7	1.06991	0.358104	1.17333	0.0451637	1.09667	0.154921
Q6NYB7	Ras-related protein Rab-1A	22.663	6.21	102.4	87.1	110.5	91.5	83.4	125.1	88.2	117.9	93.9	1.02233	0.871114	1.16803	0.21591	1.14251	0.390264
Q63207	Coagulation factor X	54.23	5.4	86.4	121.4	92.2	103.5	103.4	93.1	103.3	107	89.7	1.13165	0.178622	0.937926	0.396777	0.828813	0.0704481
F1MAA7	Protein Lamc1	177.273	5.22	89.9	110.1	100	98.4	105.2	96.4	102.1	98.3	99.5	1.07989	0.195304	1.01894	0.668866	0.943559	0.220915
Q9JLJ3	4-trimethylaminobutyraldehyde dehydrogenase	53.618	6.92	120.4	95.2	84.4	129.2	96.6	74.2	71.1	136.4	92.5	1.02339	0.917533	0.782975	0.327453	0.765082	0.188501
P28064	Proteasome subunit beta type-8	30.55	7.42	90.5	107.4	102.2	101.1	103.9	95	100.5	101.5	98	1.07087	0.172295	1.01061	0.812451	0.943734	0.0981838
P11442	Clathrin heavy chain 1	191.477	5.72	113.7	97.9	88.4	99.1	108.9	92.1	87.9	125	87	1.10343	0.393576	0.889591	0.27461	0.806209	0.107566
G3V6H0	Protein LOC102555167	22.163	5.73	89.9	91.4	118.6	96	97.2	106.8	82	123.8	94.2	1.16611	0.273355	1.19298	0.118652	1.02305	0.854789
P17220	Proteasome subunit alpha type-2	25.91	7.43	103.8	96.6	99.7	98.5	119.3	82.2	97.7	104.1	98.2	1.06667	0.426016	0.933667	0.35973	0.875313	0.203793
F1LUM5	Protein Tubal3	42.805	6.02	102.1	111.6	86.3	108.1	104.9	87	79.8	144.3	75.9	1.24414	0.196363	0.85931	0.251344	0.690687	0.0822146
D3ZT94	Pituitary homeobox 3	42.024	5.8	89.1	112.8	98.1	89.6	109.9	100.5	90.1	103.1	106.9	1.21205	0.021241	1.13653	0.0416746	0.937692	0.157816
P18421	Proteasome subunit beta type-1	26.462	7.36	95.4	107.6	97.1	99	114.9	86.1	95.2	114	90.8	1.16195	0.00874443	0.946133	0.239358	0.814264	0.00789575
Q6IMF3	Keratin, type II cytoskeletal 1	64.791	7.87	100.3	95.7	104	79	79.5	141.5	100.7	99.9	99.5	0.9825	0.871861	1.23214	0.24535	1.25409	0.216263
P47860	ATP-dependent 6-phosphofructokinase, platelet type	85.665	7.28	104.8	106.1	89.1	106.1	101.7	92.3	83.5	129.5	87	1.14572	0.276721	0.911685	0.35823	0.795731	0.112635
P63018	Heat shock cognate 71 kDa protein	70.827	5.52	131.8	89.2	78.9	89.7	89.1	121.3	92.1	107.1	100.8	0.910077	0.576882	0.959821	0.830186	1.05466	0.728945
A0A0G2K1L0	Protein Tnc	221.604	4.92	93.6	105.5	100.9	96.7	106.6	96.7	102.3	95.8	101.8	1.05229	0.303674	1.02324	0.498702	0.972394	0.510812
Q8K3U6	Coagulation factor VII	50.367	6.61	82.1	126	91.9	95.2	116.8	88	101.5	108.3	90.2	1.25933	0.0353145	0.968795	0.66473	0.769296	0.029187
P48199	C-reactive protein	25.452	5	94.2	112.2	93.6	85	97	118	109.6	83.7	106.7	1.0142	0.906563	1.10215	0.383695	1.08672	0.479352
P17246	Transforming growth factor beta-1	44.301	8.53	89	114.9	96	100.6	101.5	97.9	96.1	109	94.9	1.13896	0.0628752	1.01085	0.792022	0.887523	0.0813028
Q9QX79	Fetuin-B	41.536	7.09	151.1	86.2	62.7	94.5	112.6	92.9	102.3	108.2	89.5	0.882437	0.537877	0.704513	0.184961	0.798371	0.177643
F1LVL4	Protein LOC100363935	13.078	5.25	97.9	106.2	95.9	93.8	105.5	100.7	110.1	92.7	97.2	1.00861	0.901554	0.973492	0.646458	0.965177	0.511609
O35509	Ras-related protein Rab-11B	24.473	5.94	100.1	93.9	105.9	94.8	94.8	110.5	87.8	116.9	95.3	1.081	0.429774	1.10258	0.171173	1.01996	0.83032
P02767	Transthyretin	15.71	6.16	154.5	83.3	62.2	128	81.4	90.6	122	86	92	0.619778	0.0339348	0.605192	0.0187663	0.976466	0.8589
O08628	Procollagen C-endopeptidase enhancer 1	50.153	8.06	106.8	108.7	84.5	101.2	108.7	90	99.7	105.9	94.4	1.0507	0.123267	0.873903	0.0256182	0.831735	0.016504
Q8CHN8	Mannan-binding lectin serine protease 1	80.046	5.69	82.6	108.7	108.7	98	106.6	95.3	93.4	99.1	107.4	1.14745	0.0788327	1.1365	0.11705	0.990458	0.857136
P06765	Platelet factor 4	11.279	9.5	74.5	89.6	135.9	97.2	94.3	108.5	99.4	86.4	114.2	0.997049	0.976867	1.32276	0.0648783	1.32667	0.0628856
P11517	RAT_ Hemoglobin subunit beta-2	15.972	8.79	117.2	109.1	73.7	111.2	108.7	80.2	86.7	116.5	96.8	1.06093	0.568282	0.79562	0.143873	0.749925	0.0427048
P31394	Vitamin K-dependent protein C	51.878	6.4	87.5	113	99.5	101.3	98.5	100.2	102	103.3	94.7	1.08253	0.277647	1.01238	0.829359	0.935197	0.247774
Q63678	Zinc-alpha-2-glycoprotein	33.996	6.24	143.6	85.6	70.8	108.9	78.1	113	102.4	94	103.6	0.72612	0.114166	0.809806	0.281435	1.11525	0.528372
Q2PQA9	Kinesin-1 heavy chain	109.463	6.44	104	103.6	92.4	106.5	102.4	91.1	103	112.7	84.4	1.01659	0.654483	0.854545	0.0146852	0.840602	0.0165059
P97535	Phospholipase A1 member A	50.17	7.97	88.8	120.9	90.3	101.7	107.1	91.2	97.9	110.4	91.7	1.17337	0.0424058	0.947295	0.316186	0.807329	0.0336735
F7FHF3	Protein Serpinf2	62.252	6.8	100.7	100.8	98.5	104	106.5	89.5	96.5	101.3	102.2	1.02457	0.434566	0.963479	0.457826	0.940376	0.242745
B0BNN4	Complement factor properdin	50.539	7.9	88.5	109.8	101.7	94.2	102.3	103.5	100.1	99.7	100.2	1.10255	0.0996508	1.07992	0.145048	0.979474	0.560652
Q7M0E3	Destrin	18.522	8.03	97.8	92.2	110	109.6	88.3	102.1	91.9	112.5	95.7	0.978951	0.830667	1.0284	0.692899	1.05051	0.603682
Q8R3Z7	EH-domain containing 4	61.428	6.76	103.2	99	97.9	104.5	101.4	94.1	92.6	115.6	91.8	1.05228	0.46385	0.945055	0.28294	0.898101	0.164486
D4ACR1	Uncharacterized protein	13.705	7.81	99.4	99	101.6	80.1	105.2	114.7	97.5	97.5	105	1.08917	0.312293	1.15993	0.125031	1.06497	0.241489
P24594	Insulin-like growth factor-binding protein 5	30.278	8.09	87.6	106.6	105.9	99.5	107.7	92.7	103.4	99.7	96.9	1.0809	0.239919	1.01721	0.800082	0.941083	0.264793
Q5I0M3	Complement component factor h-like 1	30.601	7.64	90.5	95.6	113.9	103.2	92	104.8	94.5	88.7	116.7	0.958709	0.418109	1.16378	0.0388627	1.2139	0.0157114
Q99ME0	CXC chemokine RTCK1	12.152	9.39	94.7	102	103.3	116.4	92.9	90.7	105.5	95.7	98.8	0.917877	0.301686	0.924826	0.349572	1.00757	0.880823
Q4FZU2	Keratin, type II cytoskeletal 6A	59.213	7.94	98.7	104.2	97.2	73.2	76.8	150	101.1	112	86.9	1.07326	0.657612	1.22381	0.417619	1.14027	0.580695
B1H260	F13b protein	75.034	6.42	94.2	99.7	106.2	97	102.1	100.8	101.6	96.1	102.3	1.01742	0.574445	1.05635	0.116162	1.03827	0.184973
G3V8K8	Protein Proz	49.096	5.73	92.1	102.2	105.8	105.1	94.8	100.1	94	100.6	105.4	1.02198	0.675515	1.06902	0.235948	1.04603	0.193605
P84083	ADP-ribosylation factor 5	20.517	6.79	105.3	95.2	99.5	106.7	93.3	99.9				0.889151	0.0130445	0.940566	0.0536157	1.05782	0.098048
Q64240	Protein AMBP	38.826	6	106.9	101.2	91.9	102.5	102	95.5	102.2	97.7	100.1	0.965661	0.152468	0.922657	0.0560461	0.955467	0.194773
A0A0G2JYC4	Protein LOC100361907	44.549	7.52	90.2	107.1	102.7	89.9	99.9	110.3	95.9	84.1	119.9	1.05471	0.540975	1.20616	0.0477835	1.14359	0.179761
D3ZEB1	Protein F8	251.032	7.3	89.8	119.1	91.1	92.6	116.4	91	97.8	103.3	98.9	1.20914	0.0391367	1.00286	0.943178	0.829398	0.038789
M0RA79	Protein LOC691828	10.952	7.94	100.7	103.8	95.6	96.2	108.2	95.6	99.8	99.7	100.5	1.05056	0.169384	0.983148	0.479798	0.935836	0.0965095
P61107	Ras-related protein Rab-14	23.912	6.21	101.3	94.8	103.9	112.7	95.4	91.9	82.4	126.5	91.1	1.06849	0.647915	0.967949	0.76797	0.905905	0.451213
Q6IG02	Keratin, type II cytoskeletal 2 epidermal	69.085	7.69	100.1	85	114.9	102.4	103.2	94.4	89.2	112	98.7	1.02914	0.771996	1.05588	0.512417	1.02598	0.810363
P23593	Apolipoprotein D	21.621	5.02	93.7	94.3	112.1	95.8	96.2	108	102	93	105.1	0.972556	0.401543	1.11561	0.0266822	1.14709	0.0101891
P04638	Apolipoprotein A-II	11.432	6.65	126.2	75.6	98.2	112.4	79.7	108	112	102	86	0.733885	0.0423096	0.833428	0.0748818	1.13564	0.32877
Q5U367	Procollagen-lysine,2-oxoglutarate 5-dioxygenase 3	85.007	6.24	96.9	105.5	97.6	108	101.4	90.6	99.1	106.9	94	1.03224	0.452398	0.928289	0.155667	0.899299	0.01691
Q641Z6	EH domain-containing protein 1	60.565	6.83	91	111.2	97.7	107	98.2	94.8	91.2	110.6	98.2	1.1065	0.208197	1.00519	0.934173	0.908438	0.140627
G3V7J5	Carboxylic ester hydrolase	63.542	6.09	102	105.9	92.1	90.7	97.2	112.1	108.4	88.6	103.1	0.968781	0.685557	1.02059	0.803311	1.05348	0.534263
A0A0G2K1A2	Protein Mpo	80.832	9.52	89.9	96.1	114	84	112.1	103.9	93.1	104.6	102.3	1.17154	0.0597944	1.19925	0.0205655	1.02366	0.69828
D3ZE00	RAT_ Uncharacterized protein	10.842	6.58	91	114.3	94.7	89.1	121.8	89.1	95.1	104.1	100.8	1.23619	0.0400157	1.03416	0.47119	0.836567	0.0473297
B1WC91	C1qtnf3 protein	35.021	7.39	105.2	106.3	88.5	103.8	105.3	90.8	110.1	91.1	98.8	0.948605	0.386293	0.871514	0.0281923	0.918731	0.24344
Q5EBA7	Hepatocyte growth factor activator	70.691	7.09	99.2	106.1	94.7	100.4	105.4	94.2	106.7	91.7	101.6	0.989879	0.856372	0.948417	0.189306	0.958113	0.480357
A0A0G2JT95	RAT_ Uncharacterized protein	14.893	9.35	90.3	111.3	98.4	88.8	115.8	95.4	92.8	102.6	104.6	1.21258	0.0296483	1.09746	0.0656108	0.905065	0.0999074
P20762	RAT_ Ig gamma-2C chain C region	36.548	8.22	100.3	96.9	102.8	92.9	95.6	111.5	106.8	94.4	98.9	0.956333	0.390671	1.044	0.467	1.09167	0.138187
P0C643	RAS guanyl-releasing protein 2	69.247	7.68	106.8	93.3	99.9	114.6	88.3	97.1	101.5	116.2	82.2	0.922267	0.443963	0.864664	0.103162	0.937542	0.58133
A0A0G2K5D2	RAT_ Uncharacterized protein	13.544	9.17	81.6	127.7	90.7	103.6	106.3	90.1	103.1	99.9	97.1	1.15817	0.244206	0.963926	0.686231	0.832285	0.149056
P12369	cAMP-dependent protein kinase type II-beta regulatory subunit	46.094	4.98	111.9	97	91.2	102.2	102.4	95.4	86	119.4	94.6	1.06231	0.57203	0.937021	0.493324	0.882058	0.201055
B1WC34	Protein Prkcsh	59.181	4.48	93.3	99.3	107.4	97.9	91.7	110.4	90.2	101.7	108.1	1.04016	0.376785	1.15814	0.0124553	1.11343	0.0566109
A0A0G2K0N6	RAT_ Uncharacterized protein	10.746	7.12	96.1	109.4	94.5	90.4	111.6	98	93.7	101.9	104.4	1.15239	0.0219848	1.0596	0.188751	0.91948	0.103594
D3ZJF8	Protein Fcgbp	274.98	5.08	88.9	112.6	98.5	96.2	98	105.8	103.4	101.1	95.6	1.08042	0.274069	1.03951	0.50678	0.962143	0.510132
P23680	Serum amyloid P-component	26.159	5.69	91.3	108.7	100	81.2	95.3	123.5	103.7	88.9	107.5	1.06046	0.559136	1.19841	0.127318	1.13008	0.235513
Q5XI32	F-actin-capping protein subunit beta	30.609	6	105.1	94.1	100.8	105.9	96	98	90.7	115.7	93.6	1.01359	0.880681	0.969175	0.608046	0.956181	0.590322
F1LZ11	RAT_ Uncharacterized protein	14.058	8.91	95.9	100.2	103.9	102.6	99.4	98	98.7	102.3	99	1.01581	0.518846	1.01245	0.667568	0.996688	0.879776
P61206	ADP-ribosylation factor 3	20.588	7.43	99.6	111.4	89	91.3	112.4	96.4	82.9	127	90.1	1.28123	0.0212877	1.00621	0.922524	0.785348	0.0233124
Q5RKI0	WD repeat-containing protein 1	66.14	6.62	103.3	90.9	105.8	97	76.1	126.9	98.3	108.8	92.9	0.923644	0.507844	1.09042	0.460972	1.18057	0.292327
P21670	Proteasome subunit alpha type-4	29.479	7.72	85.5	109.9	104.6	93	112.1	94.9	98.1	101	100.8	1.16775	0.0365241	1.08568	0.16712	0.929721	0.163963
D4A0T9	Protein Adamts13	154.552	6.54	82.2	118.7	99.1	92.9	109.2	97.9	99.9	111.7	88.3	1.23491	0.0330116	1.03745	0.612184	0.840106	0.0162352
P70550	Ras-related protein Rab-8B	23.588	9.07	100.2	99.1	100.8				84.2	121.4	94.4	1.19577	0.330156	1.05857	0.622111	0.885261	0.451631
Q5M889	Apolipoprotein F	33.82	7.88	106.4	111.9	81.7	117.6	88.9	93.6	104.2	99.3	96.5	0.914381	0.309709	0.828154	0.0379927	0.905698	0.314039
Q68FP2	Serum paraoxonase/lactonase 3	39.433	5.83	105.1	107	87.9	104.3	109.1	86.5	95.5	105.7	98.8	1.05543	0.201508	0.896031	0.10367	0.848975	0.0456954
Q5U300	Ubiquitin-like modifier-activating enzyme 1	117.713	5.57	101.6	96.3	102.1	105	98.6	96.4	90.9	113	96.1	1.03496	0.634932	0.990252	0.850268	0.956804	0.494091
P52296	Importin subunit beta-1	97.062	4.77	100.2	105.1	94.7	104.8	99.9	95.3	91.8	110.6	97.6	1.06334	0.272935	0.969003	0.507714	0.91128	0.084556
Q6IG05	Keratin, type II cytoskeletal 75	58.991	8.07	91.2	109.1	99.8	51.1	62.6	186.3	87.7	95	117.3	1.15957	0.551149	1.75391	0.146934	1.51256	0.223082
P34064	Proteasome subunit alpha type-5	26.374	4.86	85.2	106.2	108.5	99.4	105.9	94.7	101.8	94.8	103.3	1.07158	0.350896	1.07018	0.368046	0.998697	0.981829
F1M0Q9	Protein Pm20d1	52.469	7.08	93.9	101.3	104.9	93.8	110.9	95.3	102.1	104.2	93.6	1.09179	0.0885272	1.0138	0.78093	0.928571	0.174248
Q8VHQ7	Synaptotagmin-like protein 4	75.853	8.94	100.9	93.6	105.5	101.7	102.1	96.2	82.6	133	84.4	1.15252	0.361175	1.00316	0.974229	0.870399	0.368808
P05370	Glucose-6-phosphate 1-dehydrogenase	59.338	6.38	102.3	98.6	99	102.8	103.7	93.5	88	127.8	84.2	1.12624	0.312525	0.944046	0.448006	0.838231	0.176719
Q4KM75	CD5 antigen-like	37.836	5.44	83.4	126.1	90.5	97.5	102.1	100.4	91.6	103.5	104.9	1.21725	0.109563	1.0855	0.258477	0.89177	0.267181
P18418	Calreticulin	47.966	4.49	90.6	100.9	108.6	105.3	90	104.7	82.6	119.2	98.1	1.11346	0.38788	1.11813	0.236808	1.00419	0.965372
P35280	Ras-related protein Rab-8A	23.653	9.07	95.4	105.7	98.9	101.6	97.9	100.5				1.0335	0.578845	1.01218	0.765824	0.979371	0.685422
D3ZBB2	Protein LOC100361952	13.137	7.28	90.7	113.6	95.8	99	104.5	96.5	102.3	99.9	97.8	1.08904	0.179129	0.993493	0.872277	0.912264	0.144399
F7FMS0	Protein Mst1	83.091	8	104.2	106.7	89.1	103.6	104.6	91.8	109.1	100.3	90.6	0.983275	0.529149	0.856737	0.00552641	0.871309	0.0102653
A0A0G2JY98	RAT_ Uncharacterized protein	15.372	8.87	90.2	115.7	94.1	97.1	106.5	96.5	98.8	95.8	105.4	1.1115	0.197623	1.0346	0.490946	0.930818	0.347717
M0RAZ1	RAT_ Uncharacterized protein	11.1	5.96	126.2	107	66.8							0.847861		0.529319		0.624299
Q7TPB1	T-complex protein 1 subunit delta	58.063	8.02	108.8	102.7	88.6	112.6	98.5	88.9	92.4	116.9	90.7	1.0137	0.871843	0.854685	0.132186	0.843131	0.0941573
Q00918	Latent-transforming growth factor beta-binding protein 1	186.475	5.97	95.2	105.3	99.6	97.8	101	101.2	99.3	102.2	98.5	1.05542	0.0371844	1.02395	0.189674	0.970178	0.125123
D4A8G5	Protein Tgfbi	74.706	7.5	96.5	107.9	95.6	107.7	97.3	95	101.4	100.3	98.3	0.999673	0.994473	0.945353	0.22241	0.945663	0.215329
P55797	Apolipoprotein C-IV	14.522	9.32	84.7	128.6	86.7	98.5	114.7	86.8	102.9	109.2	87.9	1.23209	0.0499598	0.913667	0.271675	0.74156	0.0337933
D4AAI2	Histocompatibility (Minor) HA-1 (Predicted), isoform CRA_b	123	6.13	101.5	100.1	98.4	108.6	93.5	97.9	90.1	121.5	88.4	1.04963	0.650537	0.948368	0.467051	0.903523	0.356405
P28077	Proteasome subunit beta type-9	23.31	5.01	91.4	109.1	99.5	98.2	119.8	81.9	102.8	104	93.2	1.13851	0.0844125	0.939124	0.395976	0.824872	0.049388
P01015	Angiotensinogen	51.949	5.57	160	77.8	62.3	112	93.3	94.7	117.2	94.8	88	0.683196	0.100913	0.629496	0.0667795	0.921399	0.578836
A0A0G2K980	RAT_ Uncharacterized protein	11.228	8.85	98.3	107.6	94.1	109	92.1	98.9	95.4	104.6	100	1.00529	0.936628	0.967955	0.530071	0.962866	0.520293
F1LZG3	RAT_ Uncharacterized protein	11.846	6.51	114.5	101.5	84	99.4	96.9	103.7	101.6	109.7	88.7	0.976545	0.703823	0.87607	0.164403	0.897111	0.219569
A0A0G2JZV7	RAT_ Uncharacterized protein	12.147	9.51	90.3	116.8	93	114.5	103.4	82.2	113.7	108.4	77.9	1.03171	0.72957	0.794662	0.0922739	0.770237	0.0139551
P41413	Proprotein convertase subtilisin/kexin type 5	201.172	6.27	95.1	106.1	98.8	96.6	112.4	91	98	98.6	103.3	1.09458	0.143996	1.01174	0.785189	0.924314	0.211174
Q07014	Tyrosine-protein kinase Lyn	58.623	7.11	103.2	97.6	99.2	93.3	107.8	98.9	94.8	118.5	86.7	1.11191	0.20777	0.977686	0.696796	0.879284	0.158412
Q66X93	Staphylococcal nuclease domain-containing protein 1	101.888	7.18	105.9	104	90.1	101.9	104.4	93.7	93	124.6	82.5	1.10705	0.258474	0.885306	0.086111	0.7997	0.0632354
P13676	Acylamino-acid-releasing enzyme	81.331	5.73	98	106.5	95.5	110.4	98.3	91.3	92.2	98.1	109.6	1.00765	0.907029	0.986028	0.864748	0.978541	0.749792
P19627	Guanine nucleotide-binding protein G(z) subunit alpha	40.854	7.61	97	102.6	100.4	107.6	99.6	92.8	90.4	117.4	92.2	1.08339	0.332811	0.967458	0.611116	0.892991	0.162554
F7FHP0	Angiopoietin-like 3, isoform CRA_b	52.589	7.42	91.4	102.6	106	96.8	105.2	98	102.1	94.4	103.5	1.04099	0.42673	1.05925	0.219131	1.01754	0.685198
B2GUZ5	F-actin-capping protein subunit alpha-1	32.889	5.69	101.7	105.3	92.9	102.2	101.3	96.6	101.3	107.1	91.6	1.02785	0.238354	0.921035	0.0299498	0.896079	0.00921024
P35704	Peroxiredoxin-2	21.77	5.59	97.5	98.5	104	100.9	105.5	93.7	85.8	86.7	127.5	1.02287	0.777196	1.14426	0.307874	1.11868	0.385427
Q66H98	Serum deprivation-response protein	46.358	5.29	87.6	131.1	81.4	108.3	95.8	96	93.7	124.3	82	1.21271	0.192405	0.895718	0.269074	0.73861	0.0886438
A0A0G2K9Z5	RAT_ Uncharacterized protein	13.025	6.76	87.4	125.2	87.3	74.8	120.1	105.1				1.51233	0.0631038	1.18619	0.312766	0.784346	0.185276
P10760	Adenosylhomocysteinase	47.507	6.54	134.3	91.8	73.9	123.6	107.8	68.6	68.1	130.1	101.8	1.01135	0.961083	0.749387	0.322258	0.740977	0.133756
P06238	Alpha-2-macroglobulin	163.682	6.29	159.2	79.7	61.1	109.7	94.6	95.7	107.6	99.1	93.3	0.726162	0.168992	0.664276	0.116134	0.914777	0.580938
O35814	Stress-induced-phosphoprotein 1	62.53	6.8	103.7	104.7	91.7	112.3	95.5	92.2	98.3	113	88.7	0.9965	0.957791	0.867324	0.0675988	0.87037	0.109763
D4ADL1	RAT_ Uncharacterized protein	12.906	4.42	98.1	123.8	78.1	104.6	107.1	88.3				1.13912	0.316767	0.820918	0.115881	0.720658	0.103865
Q9WVH8	Fibulin-5	50.127	4.67	88.3	114.3	97.4	95.3	108.6	96.1	99.7	113.8	86.5	1.18849	0.0168542	0.988352	0.829238	0.831601	0.0161237
P04897	Guanine nucleotide-binding protein G(i) subunit alpha-2	40.473	5.45	98.2	95.4	106.4	99.9	101.1	99	83.6	138.9	77.6	1.19063	0.32075	1.00461	0.968157	0.843769	0.350563
Q9WTT6	Guanine deaminase	50.984	5.83	91.2	119.3	89.4	104.1	100.4	95.5	124.3	84.5	91.2	0.951815	0.73114	0.863892	0.269265	0.907627	0.451052
F1M6I7	Proteasome subunit alpha type	27.876	8.69	85.4	106.1	108.4	93.9	117.2	88.9	96.4	105.9	97.7	1.19405	0.0239961	1.07	0.39332	0.896112	0.177889
M0R8T0	Protein RGD1564801	54.585	6.67	88.3	121.1	90.6	86.5	115.9	97.7	98.7	103.3	98	1.24424	0.0311251	1.0468	0.40619	0.841316	0.0584543
Q6AYE5	Out at first protein homolog	31.755	7.59	92.2	100.7	107	104.4	103.2	92.4	97.1	105	97.9	1.05175	0.287134	1.01226	0.839431	0.962447	0.463526
Q06000	Lipoprotein lipase	53.049	8.13	99.3	115.1	85.5	116.1	105.1	78.8	99.9	99.9	100.2	1.01522	0.832815	0.838884	0.114733	0.826304	0.0819186
M0RC23	RAT_ Uncharacterized protein	11.188	7.39	85.6	104.9	109.5	98	105.2	96.9	104.4	94.9	100.7	1.05903	0.440147	1.06632	0.400256	1.00689	0.896264
P53534	Glycogen phosphorylase, brain form (Fragment)	96.113	6.68	96.6	108	95.4	105.3	107.8	86.9	97.5	103.4	99.2	1.06613	0.124093	0.940214	0.266028	0.881892	0.0584056
M0RBL2	RAT_ Uncharacterized protein	12.821	7.84	117	92	91	99.7	99.2	101.1	122.5	97	80.5	0.849646	0.121517	0.803656	0.072253	0.945871	0.481417
Q499S6	Cathepsin F	51.796	6.21	89.7	107.3	103	100.4	101.4	98.1	101.9	101.7	96.4	1.06301	0.250246	1.01884	0.700006	0.958441	0.193788
D4ACB8	Chaperonin subunit 8 (Theta) (Predicted), isoform CRA_a	59.55	5.54	100.4	108.6	90.9	107.1	101	91.9	97.1	111.7	91.2	1.05483	0.268442	0.89954	0.0726309	0.852786	0.0373138
Q6IRK9	Carboxypeptidase Q	52.009	6.42	121.7	104.5	73.8	106.8	100.1	93.1	101.7	93.3	105.1	0.90218	0.210427	0.823743	0.16124	0.913058	0.449874
O35783	Calumenin	36.973	4.58	96.7	103.6	99.7	99	101.4	99.6	92.2	113.3	94.5	1.10559	0.0904489	1.02049	0.497577	0.923029	0.141462
Q5XI34	Protein Ppp2r1a	65.281	5.11	106.4	93	100.6	112.9	97.9	89.2	87.9	110.7	101.4	0.981771	0.849551	0.947917	0.572875	0.965517	0.628544
D3ZAF5	Periostin, osteoblast specific factor (Predicted), isoform CRA_a	89.999	7.53	92.3	102.4	105.3	88.1	105.5	106.3	98.6	98.7	102.7	1.09892	0.0749144	1.12652	0.0485156	1.02511	0.332554
Q62902	Protein ERGIC-53	57.921	6.34	98.9	109.2	91.8	108.4	91.3	100.3	102.1	96.9	101	0.961215	0.550805	0.947317	0.252612	0.985541	0.827549
D3ZZ08	RAT_ Uncharacterized protein	13.183	7.12	97.6	107.7	94.6	87.9	107.3	104.8	95.2	117	87.9	1.18276	0.0167537	1.02351	0.724023	0.865361	0.0738871
O88279	Slit homolog 1 protein	167.389	6.76	89.7	113.9	96.5	100.4	107.2	92.4	111	99.3	89.7	1.0641	0.44279	0.925274	0.34763	0.869538	0.0623463
Q68FR6	Elongation factor 1-gamma	50.029	6.74	100.1	105.7	94.3	105	105.4	89.6	85.4	127.7	87	1.16627	0.166988	0.93253	0.386647	0.799587	0.0820486
P35281	Ras-related protein Rab-10	22.844	8.97	108.9	94.2	96.9							0.865014		0.889807		1.02866
P04692	Tropomyosin alpha-1 chain	32.661	4.74
M0RBK4	RAT_ Uncharacterized protein	11.503	5.94	89.1	133	77.9	97	110.1	92.9	92.4	98.8	108.9	1.22765	0.165011	1.00431	0.968992	0.818075	0.199411
P10960	Sulfated glycoprotein 1	61.084	5.25	85.2	111.8	102.9	100.1	105.4	94.6	102.9	99	98.1	1.09715	0.240911	1.02568	0.710863	0.934851	0.205757
Q6IFU8	Keratin, type I cytoskeletal 17	48.093	5.02	90.2	88	121.8	68	71.4	160.6				1.00759	0.969679	1.78508	0.139093	1.77164	0.154957
G3V6G1	Immunoglobulin joining chain	17.773	5.34	93.8	109.3	96.9	99.1	104.5	96.3	95.2	100.9	103.9	1.09233	0.0462395	1.03124	0.369571	0.944074	0.163831
Q6AYQ9	Peptidyl-prolyl cis-trans isomerase	22.995	8.13	97.1	110.1	92.8	103.6	103.2	93.2	100.4	96.3	103.3	1.02823	0.568023	0.96081	0.386922	0.934432	0.269113
M0R757	Elongation factor 1-alpha	50.076	9.01	110.8	94.6	94.7	134.9	74.6	90.4	87.7	111.3	101	0.841332	0.368155	0.858128	0.366886	1.01996	0.879342
Q6P3V8	Eukaryotic translation initiation factor 4A1	46.125	5.48	105	102.1	92.9	103.9	103.5	92.7	87.6	117.8	94.6	1.09073	0.300769	0.945025	0.436273	0.866419	0.100901
P09034	Argininosuccinate synthase	46.467	7.78	169.7	78.4	51.9	172.9	83.1	44.1	78	147.6	74.4	0.734903	0.391937	0.405136	0.105752	0.551278	0.16313
F1M1Q7	RAT_ Uncharacterized protein	14.568	5.29	113	98.2	88.8	83.4	119.1	97.5	113.5	85.4	101.1	0.976767	0.872045	0.927396	0.538795	0.949455	0.665266
O35303	Dynamin-1-like protein	83.856	7.08	103.6	100.5	95.9	106.7	108.3	84.9	93.9	110.1	96	1.04832	0.373332	0.909928	0.162038	0.867984	0.0434377
P05712	Ras-related protein Rab-2A	23.521	6.54	102	97.8	100.1							0.958824		0.981373		1.02352
Q5M936	Torsin-3A	45.137	6.65	95.5	110	94.5	103.6	107.8	88.6	92	99.5	108.4	1.09	0.136608	1.00137	0.985508	0.918689	0.286084
P09811	Glycogen phosphorylase, liver form	97.421	7.2	94.8	103.1	102.2	121.5	96.1	82.4	98.3	101.5	100.2	0.955817	0.64008	0.905277	0.400667	0.947123	0.494873
F1LNF0	Protein Myh14	228.775	5.55	114	100.5	85.5	104.6	104.1	91.3	81.1	127.7	91.2	1.10878	0.450418	0.894228	0.39347	0.8065	0.122331
M0R9Z7	RAT_ Uncharacterized protein	13.288	9.2	91.1	107.1	101.8	88.5	110.7	100.8	111.8	85.5	102.7	1.04084	0.731676	1.0477	0.594186	1.00659	0.940279
M0RDL2	RAT_ Uncharacterized protein	11.26	7.39	79.5	129.1	91.4	91.5	129.7	78.9				1.51345	0.0858015	0.995906	0.971452	0.658037	0.0886999
F1M5X4	Protein LOC100362687	13.723	5.41	95.3	116	88.7	94.1	110.4	95.6	113	91.8	95.2	1.05225	0.61083	0.924272	0.339384	0.878378	0.213864
P26644	Beta-2-glycoprotein 1	33.175	8.22	150.8	81.9	67.2	107.3	103.8	88.9	101.2	103.9	94.9	0.806012	0.275382	0.698581	0.132569	0.866713	0.313915
P97586	Cell growth regulator with EF hand domain protein 1	30.815	4.37	93.4	100.5	106.1	105.1	100.8	94.1	101.7	94.6	103.7	0.985676	0.743492	1.01233	0.819147	1.02704	0.567811
P19999	Mannose-binding protein A	25.292	7.62	98.1	101.9	100	91.1	108.1	100.9	98.9	99.3	101.8	1.07359	0.121242	1.05068	0.184092	0.978661	0.489809
F1LSS7	Protein Colec11	28.854	5.2	100.7	114.3	85	104	101.4	94.6	108.8	98.3	92.9	1.00159	0.977537	0.869219	0.0243938	0.867834	0.0868989
F1LR02	Procollagen, type XVIII, alpha 1, isoform CRA_a	134.563	6.29	80.6	113.2	106.2	96.6	110	93.4	101	108.3	90.8	1.19159	0.09635	1.04385	0.631999	0.876018	0.0919512
P04041	Glutathione peroxidase 1	22.292	7.87	110.4	92.8	96.8	128.7	84.3	87	81.4	105.9	112.7	0.882995	0.473389	0.925117	0.644042	1.0477	0.669843
B2GUX5	5'-nucleotidase	33.788	5.47	102	101.9	96.1	96	89.5	114.5	95.4	116.8	87.8	1.05044	0.600457	1.01704	0.855045	0.968202	0.784279
G3V8A5	Protein Vps35	91.669	5.44	108.6	102.8	88.5	111.7	103.2	85	86.9	124.5	88.6	1.07585	0.504416	0.85319	0.191422	0.793041	0.0824934
P25236	Selenoprotein P	43.066	7.36	104.3	101.7	94	103.5	98.9	97.6	103.5	103.4	93	0.97655	0.201033	0.914231	0.0206518	0.936184	0.0280946
A0A0G2K975	Protein RGD1564614	85.753	8.06	95.9	105.3	98.9	98.8	97	104.3	95.8	95.5	108.7	1.02513	0.514638	1.07367	0.116101	1.04735	0.322189
Q920H8	Hephaestin	129.511	6.15	92.5	116.3	91.2	93.8	111.6	94.6	104.2	93.4	102.4	1.10602	0.283653	0.992083	0.884957	0.896981	0.253031
A0A0G2K332	RAT_ Uncharacterized protein	12.209	5.19	83.2	109	107.8	94.4	101.3	104.2	107.1	87.9	105	1.04742	0.652572	1.11345	0.257604	1.06304	0.416913
Q5RKI1	Eukaryotic initiation factor 4A-II	46.373	5.48	79	140.1	81	122.2	96	81.9	90.3	117	92.6	1.21132	0.321216	0.876501	0.455036	0.723591	0.115516
Q9WVB1	Ras-related protein Rab-6A	23.575	5.54	106.7	82.4	110.9	98.5	95.9	105.6	101.5	105.2	93.3	0.924356	0.365866	1.01011	0.869262	1.09277	0.359837
Q9WUD9	Proto-oncogene tyrosine-protein kinase Src	59.935	7.42	101	102	97	97.8	102.4	99.8	87.8	122.3	89.9	1.13992	0.177602	1.00035	0.994974	0.877564	0.17454
Q5XFX0	Transgelin-2	22.379	8.25	100.2	95.7	104.1	102.8	103.2	94	119	106.7	74.3	0.949068	0.473325	0.845963	0.201856	0.891361	0.334705
F1LYF1	RAT_ Uncharacterized protein	15.267	8.05	68.8	106.7	124.5	76.7	140.2	83.2	67.8	156.5	75.7	1.89123	0.0451858	1.32865	0.261396	0.702529	0.130922
P62138	Serine/threonine-protein phosphatase PP1-alpha catalytic subunit	37.488	6.33	96.1	120.5	83.4	103.2	106.7	90.1				1.13999	0.254588	0.870547	0.118706	0.763644	0.113441
Q6IFV0	Protein Ka11	52.564	5.1	101.6	90.9	107.5				96.3	91.6	112.1	0.922183	0.205884	1.10965	0.0928419	1.20329	0.0728112
A0A0G2K7I1	RAT_ Uncharacterized protein	10.139	4.73	98.5	107.1	94.4	80.7	119.4	100	93.7	102.2	104	1.20447	0.0653953	1.09344	0.251113	0.907819	0.17868
A0A0G2K3L5	RAT_ Uncharacterized protein	12.829	7.84	91.6	103.6	104.9	91.4	103.8	104.8	116.2	90.9	92.9	0.996992	0.976224	1.01136	0.909506	1.01442	0.818175
P12785	Fatty acid synthase	272.478	6.39	131.7	95.5	72.8	130.2	98	71.7	97.1	110.5	92.5	0.846797	0.241393	0.660167	0.0478873	0.779605	0.0601986
Q5XIM9	T-complex protein 1 subunit beta	57.422	6.46	104.3	108.7	86.9	99.9	115.2	84.9	98.9	106.5	94.6	1.09007	0.0520092	0.878918	0.0338168	0.806295	0.00591419
F1M1R0	RAT_ Uncharacterized protein	14.884	4.84	108.7	102	89.3	88.3	104.2	107.5	106	94.8	99.3	0.993399	0.930608	0.977228	0.795529	0.983721	0.802058
P62982	Ubiquitin-40S ribosomal protein S27a	17.939	9.64	127.8	93.6	78.7	86.2	86.9	126.8	90.9	101.1	108	0.923582	0.621507	1.02821	0.8886	1.11328	0.531946
P19939	Apolipoprotein C-I	9.854	9.09	139	69.6	91.3	116.9	73.9	109.3	97.6	91.7	110.7	0.665347	0.0601962	0.880622	0.373442	1.32355	0.0514718
P24268	Cathepsin D	44.652	7.09	93.4	112.4	94.3	93	118.4	88.5	95.6	118.3	86.1	1.23794	0.00318218	0.953546	0.207897	0.770266	0.00124336
A0A0G2K7A5	Protein Col10a1	66.606	9.8	85	111.9	103.1	90.3	128.7	81				1.3725	0.134781	1.0502	0.759484	0.76517	0.187832
Q62935	von Willebrand factor (Fragment)	48.109	6.7	96.1	109	94.9	94.9	116.2	88.9	96.6	110.2	93.2	1.1662	0.0152983	0.963143	0.179448	0.82588	0.00285418
P09527	Ras-related protein Rab-7a	23.489	6.7	100.4	89.3	110.3	94.9	90.1	115	99.8	111.4	88.8	0.985429	0.863434	1.06438	0.516969	1.08012	0.513584
A0A0G2K7P6	RAT_ Uncharacterized protein	10.223	7.96	106.2	104.7	89.1							0.985876		0.838983		0.851003
P16391	RAT_ RT1 class I histocompatibility antigen, AA alpha chain	41.804	5.44	99.9	110.5	89.6	137.7	98.4	63.9	103.9	96.5	99.5	0.89429	0.42703	0.740849	0.140218	0.828422	0.236494
Q64537	Calpain small subunit 1	28.552	5.47	97.7	105.9	96.5	99.7	107.5	92.8	96.2	108.5	95.3	1.09639	0.0023354	0.969346	0.11445	0.884126	0.00123018
P05065	Fructose-bisphosphate aldolase A	39.327	8.09	160.1	79.1	60.8							0.494066		0.379763		0.768647
P13444	S-adenosylmethionine synthase isoform type-1	43.67	5.95	116.7	99	84.3	148.6	91.3	60.1	78.3	139.4	82.2	0.959546	0.863877	0.659488	0.186037	0.687291	0.133275
P39052	Dynamin-2	98.169	7.43	106	102	92.1	108.7	103.8	87.5	88.9	120.6	90.5	1.0751	0.425566	0.889657	0.209495	0.827512	0.0801545
P06759	Apolipoprotein C-III	11.11	4.77	110.7	95.2	94.1	108.6	105.1	86.3	129	99.8	71.2	0.861614	0.11603	0.722366	0.0260447	0.838387	0.123602
Q9R0T4	Cadherin-1	98.654	4.81	109.1	108.4	82.5	112.1	99.8	88.1	112.5	93.3	94.2	0.903506	0.12643	0.793527	0.0142643	0.878275	0.0955535
Q9WUK5	Inhibin beta C chain	39.31	7.81	92.9	109.3	97.9	88.9	125	86.1	93.5	125	81.6	1.30512	0.0262705	0.964766	0.580238	0.739215	0.0120833
P00697	Lysozyme C-1	16.718	9.1	92.6	107.5	99.9	100.1	106.8	93.1	107.7	99.7	92.6	1.04527	0.429674	0.950732	0.391118	0.909554	0.0509475
P20595	Guanylate cyclase soluble subunit beta-1	70.412	5.4	110.9	94.9	94.2	112.3	96	91.7	87	125.5	87.5	1.01999	0.881271	0.881367	0.27118	0.864096	0.287293
Q9QYJ2	Ras GTPase-activating protein 3	95.959	7.34	109.3	95.9	94.8	107.8	99.6	92.6	96.1	127.5	76.4	1.03129	0.784452	0.842273	0.0892416	0.816718	0.179626
M0R9U2	RAT_ Uncharacterized protein	10.838	9.03	100.7	94.1	105.2	96.7	90.4	113	108.4	113.2	78.4	0.973512	0.754482	0.969915	0.802891	0.996305	0.978427
M0R7M5	Protein LOC100911032	14.64	9.41	111.4	112.4	76.1							1.00898		0.683124		0.677046
F1LWD0	RAT_ Uncharacterized protein	11.913	8.46	84.4	123.5	92	97.2	100.6	102.2	98.5	106.4	95.1	1.17994	0.121474	1.03285	0.605703	0.87534	0.173305
Q6P502	T-complex protein 1 subunit gamma	60.608	6.64	104.4	104.7	90.9	110.1	99.6	90.3	91.1	126.2	82.7	1.08148	0.454713	0.863547	0.116446	0.798487	0.101026
M0RAV0	RAT_ Uncharacterized protein	10.123	7.12	80.5	130	89.4	106	122.5	71.5				1.35389	0.213274	0.862735	0.506088	0.637228	0.0855798
Q62639	GTP-binding protein Rheb	20.467	5.92	101.7	102	96.3	106.1	96.2	97.8	97.2	113.8	88.9	1.02295	0.714128	0.927869	0.123542	0.907051	0.196426
Q9WV63	Kinesin-like protein KIF2A	79.743	6.68	106.1	100.2	93.6	104.9	105.7	89.4	97.3	122	80.7	1.06357	0.432523	0.855336	0.0385645	0.804209	0.0612869
A0A0G2JUD2	Protein Sar1a	34.505	5.3	114.5	89	96.5	114.7	99.7	85.6	83.9	116.2	99.8	0.97381	0.843592	0.900351	0.425124	0.924565	0.455351
P13832	Myosin regulatory light chain RLC-A	19.883	4.81	122.5	87.4	90.1	108	99.3	92.6	98.5	129.2	72.3	0.960182	0.778567	0.775076	0.0600805	0.807217	0.242769
P35286	Ras-related protein Rab-13	22.887	9.44	95.4	109	95.6	103.2	96.5	100.3	96.6	111.1	92.3	1.07249	0.259587	0.976287	0.525318	0.910297	0.162116
P29534	Vascular cell adhesion protein 1	81.194	5.24	98.8	105.8	95.4	102.3	100.7	96.9	105.3	98.6	96.1	0.995757	0.886455	0.941253	0.0787727	0.945264	0.115947
Q5PQX0	UDP-glucuronic acid decarboxylase 1	47.509	8.94	94.6	102.4	103.1	94.1	107.5	98.3	110	99.5	90.5	1.03582	0.580356	0.977235	0.742286	0.943439	0.262892
A0A0G2JZ38	Protein Fhod1	126.388	6.1	94.2	119.7	86.1	99.4	112	88.6	81.9	118.3	99.8	1.27042	0.0257795	0.99637	0.962708	0.784286	0.0121796
Q920G0	Src kinase-associated phosphoprotein 2	40.692	4.65	94.5	89.3	116.2	97.3	96.3	106.4	84.7	124.5	90.8	1.12152	0.411846	1.13345	0.236129	1.01064	0.93739
P04916	Retinol-binding protein 4	23.205	5.99	130.5	87.3	82.2	100	101	99.1	109.4	89.4	101.2	0.817005	0.133907	0.831127	0.162791	1.01728	0.83986
P41498	Low molecular weight phosphotyrosine protein phosphatase	18.14	6.52	96.1	113.5	90.3	111.2	103	85.7	84.7	115.7	99.6	1.13767	0.218489	0.943836	0.573497	0.829621	0.0291411
M0R3K9	Uncharacterized protein	21.822	7.77	114.9	92.7	92.4	123.1	92.7	84.2	120.9	83	96.1	0.747841	0.00229549	0.759822	0.00382376	1.01602	0.779177
Q9R189	Protein unc-13 homolog D	123.377	6.65	100.3	98.4	101.3	109.5	107	83.5	82.6	126.7	90.8	1.13577	0.314517	0.942544	0.589494	0.829871	0.142419
A0A0G2K0C1	Protein Ces2	62.127	5.97	89.9	104.1	106	95.8	97.9	106.3	89.2	79.7	131.1	1.02474	0.790513	1.24918	0.103216	1.21903	0.138176
P15178	Aspartate--tRNA ligase, cytoplasmic	57.09	6.44	111.7	104.5	83.8	106	103.7	90.3	95	115.5	89.5	1.03518	0.588234	0.84298	0.0628061	0.814334	0.018023
B0BNI5	Olfactomedin-like protein 3	45.932	6.57	97.9	107	95.1	97.9	104.8	97.3	98.6	108.4	93	1.08764	0.011488	0.969429	0.132477	0.891318	0.00225939
Q68FQ0	T-complex protein 1 subunit epsilon	59.499	5.72	106.7	105.4	87.8	107.2	94.2	98.6	95.1	114.2	90.7	1.01553	0.832008	0.896764	0.108342	0.883047	0.158089
P58751	Reelin	387.282	5.8	92	114.1	93.9	94.1	112.9	93	106.1	100.6	93.3	1.12115	0.127774	0.958932	0.458667	0.855311	0.0665983
Q6QMY6	Tsukushin	38.067	6.57	91.3	104.3	104.4	102.1	99.5	98.4	106.9	87.2	105.9	0.969031	0.675457	1.02797	0.625332	1.06082	0.3738
M0R5J4	RAT_ Uncharacterized protein	47.045	6.37	147.4	81.9	70.7				106.5	104.1	89.4	0.732572	0.315184	0.630563	0.224064	0.860753	0.468717
D3ZEP5	RAT_ Uncharacterized protein	10.574	4.64	108	98.9	93.1	94.5	109	96.5	111.1	87.3	101.6	0.941327	0.491683	0.928571	0.282066	0.98645	0.857547
P40112	Proteasome subunit beta type-3	22.949	6.55	85.2	101.7	113.1	102.6	107.4	89.9	103.4	94.3	102.3	1.0419	0.599845	1.04842	0.627795	1.00626	0.939388
Q5GAM5	Angiogenin ribonuclease 2	18.515	9.52	93.7	108.8	97.5	100.7	102.3	97	105.5	105.8	88.8	1.05669	0.239966	0.944648	0.282773	0.893973	0.0365949
D4A678	Protein Spta1	279.902	5.03	95.8	115.9	88.3	103.1	110.3	86.6	97.8	88.1	114.1	1.05932	0.565067	0.974048	0.803115	0.919504	0.530593
G3V8D4	Apolipoprotein C-II (Predicted)	10.688	4.61	81.7	92.1	126.2	83.1	89.9	127	96	94	110	1.05828	0.382385	1.39264	0.00973693	1.31594	0.0298491
A0A0G2JZS9	RAT_ Uncharacterized protein	10.804	4.97	111.6	114.3	74.2	109.4	110.7	79.9	102.2	112.8	84.9	1.04517	0.222367	0.73948	0.00266707	0.707519	0.00468511
D4AC23	Protein Cct7	59.62	8	95.4	112.7	91.9	90	150.4	59.6	99.7	114.3	86	1.32375	0.123289	0.833041	0.247166	0.629306	0.0443712
P62828	GTP-binding nuclear protein Ran	24.408	7.49	90.2	101.8	108	101.9	101.2	96.9	93.6	99.9	106.5	1.0602	0.238767	1.08995	0.156343	1.02806	0.50192
Q9Z244	GMP reductase 1	37.464	6.98	94.9	110.9	94.3				90.7	108.1	101.2	1.17996	0.030983	1.05334	0.36668	0.892694	0.144599
A0A0G2JW60	Protein Utrn	391.833	5.33	114.6	97.5	88	93.2	122.1	84.7				1.05679	0.752671	0.831088	0.343595	0.78643	0.303185
P62142	Serine/threonine-protein phosphatase PP1-beta catalytic subunit	37.163	6.19	102.5	109.6	87.9				89.2	130.8	80	1.25404	0.214563	0.875848	0.290313	0.698419	0.14812
O35763	Moesin	67.697	6.54	100.2	105.5	94.2	103.3	98.2	98.5	97.2	117.5	85.3	1.06817	0.349127	0.924509	0.181241	0.865504	0.111626
P18757	Cystathionine gamma-lyase	43.577	7.96	137	90.7	72.3	142.1	101.7	56.2	79.2	118.2	102.5	0.866871	0.523819	0.644711	0.165928	0.743722	0.183869
Q6IFU7	Keratin, type I cytoskeletal 42	50.182	5.16	96.1	107.5	96.5	71.7	75.4	152.9	101.2	96.9	101.8	1.04015	0.797334	1.30558	0.268235	1.25518	0.325236
Q6AYH5	Dynactin subunit 2	44.121	5.26	104.8	103.2	92	110.7	100.7	88.6	83.4	141.1	75.5	1.15423	0.386382	0.856808	0.22978	0.742319	0.139275
P17945	Hepatocyte growth factor	82.851	8.16	92.2	115.6	92.2	99.2	112.5	88.3	104.6	102.7	92.6	1.11757	0.0938895	0.922635	0.156247	0.825574	0.0277465
Q5M7T7	Phospholipase A2, group VII (Platelet-activating factor acetylhydrolase, plasma)	49.459	8.09	92.3	109.3	98.4	87.4	119.4	93.2	101.2	101.5	97.4	1.17551	0.070379	1.02884	0.584123	0.875227	0.107203
Q4V8H5	Aspartyl aminopeptidase	52.522	7.25	97.4	109.2	93.5	149.5	98.5	52	119.3	93.8	86.9	0.823321	0.287186	0.634626	0.0895924	0.770813	0.208465
D3ZC54	RAT_ Uncharacterized protein	13.122	9.04	85.7	128.5	85.7	72.4	134.3	93.3	91.9	103.8	104.3	1.4664	0.0325226	1.1332	0.232443	0.772777	0.0772141
Q6IFV3	Keratin, type I cytoskeletal 15	48.84	4.86
A0A0G2JWX0	RAT_ Uncharacterized protein	15.496	6.01	99.3	99.4	101.3	93.5	121.8	84.7	130.3	65.5	104.2	0.887341	0.5797	0.898174	0.458032	1.01221	0.951615
A0A0G2K161	Protein Epb4.1	96.796	5.45	98.5	109	92.4	100.6	109.1	90.3	96.7	103.2	100.1	1.08621	0.0290887	0.956051	0.281011	0.880174	0.029116
A1L1J8	Protein Rab5b	23.66	8.13	103.2	101.8	95							0.986434		0.920543		0.933202
A0A0G2JSL0	RCG63409	25.287	5	92.2	111.3	96.6	97.2	111	91.8	100.4	100.9	98.7	1.11525	0.062747	0.990683	0.788994	0.888304	0.0507679
F1LZY6	RAT_ Uncharacterized protein	10.476	4.72	98	110.6	91.4	89.1	122.3	88.6	103.6	94.3	102.1	1.12556	0.275518	0.970416	0.65219	0.862164	0.198288
M0R8B5	Protein RGD1563231	12.924	4.56	122.3	98.5	79.2	88.3	104.6	107.1	102.5	92.2	105.4	0.943149	0.618027	0.931651	0.622128	0.987809	0.910555
D4A7F6	Collectin sub-family member 10 (C-type lectin) (Predicted)	30.608	7.62	86.8	106.7	106.4	94.3	99.8	105.9	114.4	90	95.6	1.00338	0.974222	1.04196	0.679085	1.03845	0.56329
Q0PMD2	Anthrax toxin receptor 1	62.28	7.59	92.1	104	103.9							1.12921		1.12812		0.999038
Q68FR2	Bridging integrator 2	55.085	4.88	113.5	95.4	91.1	103.2	98.7	98.1				0.895708	0.249552	0.873096	0.174848	0.974755	0.613015
F7FAY5	Protein LOC360919	70.279	6.57	107.4	120.8	71.8	103	107.3	89.7	90.7	108.9	100.4	1.11923	0.144248	0.869811	0.264677	0.777151	0.0761797
P06757	Alcohol dehydrogenase 1	39.62	8.18	172.8	76.5	50.7	163.5	95.6	40.9	47.2	163.4	89.4	0.874837	0.759362	0.471969	0.231173	0.539493	0.18281
P20417	Tyrosine-protein phosphatase non-receptor type 1	49.643	6.16	108.8	104.6	86.7	102.3	99.5	98.1	87.4	121.8	90.7	1.09179	0.379728	0.922948	0.362052	0.845351	0.114091
Q5BK77	Protein Rarres2	18.493	8.72	97.4	112.9	89.7	94.2	109.3	96.6	122.1	100.8	77.1	1.02965	0.768667	0.839656	0.197321	0.81548	0.0521712
G3V8S9	Cathelicidin antimicrobial peptide	19.743	8.13	72.9	104.5	122.6	91.8	97.6	110.6	85.4	102.9	111.6	1.21951	0.0665414	1.37865	0.012503	1.13049	0.0542034
Q9JLT0	Myosin-10	228.824	5.6	99.1	120.7	80.2	101.5	107.5	91	93.2	116.7	90.1	1.17393	0.0283321	0.889381	0.0698522	0.757611	0.00617697
M3ZCQ3	Protein LOC100910765	12.132	7.03	130.1	80.6	89.2							0.619523		0.685626		1.1067
M0RDF2	RAT_ Uncharacterized protein	11.176	7.93	105.6	108.6	85.8	132.5	79.1	88.5	144.6	83.4	72	0.708388	0.0682185	0.643585	0.0419714	0.908521	0.487372
D3ZFF8	RAT_ Uncharacterized protein	12.976	8.87	68.1	58.9	173	98.1	94.9	106.9	95.8	89.8	114.4	0.929771	0.700538	1.50496	0.157208	1.61864	0.122516
Q91ZS3	45 kDa calcium-binding protein	42.049	4.98	100.4	111.5	88.1	107.9	109.6	82.4	110	98.5	91.5	1.00408	0.935404	0.823123	0.00908919	0.819775	0.0221301
P07867	Hepatic triacylglycerol lipase	55.587	8.1	88	119	93	100.8	104.2	94.9				1.1822	0.223416	0.995233	0.955428	0.841846	0.248181
P49744	Thrombospondin-4	108.145	4.75	83.4	101.6	115	98.3	101.3	100.4	96.5	104.5	99.1	1.10496	0.168968	1.13048	0.15623	1.0231	0.690613
O88600	Heat shock 70 kDa protein 4	93.997	5.21	97.2	92.8	110	97.6	92.7	109.6	86.5	110.6	103	1.05261	0.525825	1.14682	0.0417728	1.0895	0.273467
Q64122	Myosin regulatory light polypeptide 9	19.707	4.92	120.2	93.7	86.1	110.6	102.6	86.8	103.1	115.6	81.3	0.934112	0.417126	0.761306	0.0231231	0.815005	0.0851334
Q9EPH8	Polyadenylate-binding protein 1	70.656	9.5	92.8	111.4	95.8	98	105.6	96.4	87.9	121.5	90.6	1.21457	0.0296444	1.01471	0.715644	0.835451	0.0427254
B5DFC9	Nidogen-2	152.88	5.47	88.6	116.4	94.9	101.7	106.3	92	95.7	108.9	95.4	1.15944	0.0373441	0.987063	0.779844	0.851327	0.022516
Q6V0K7	Oncoprotein-induced transcript 3 protein	60.14	5.58	95.8	117.7	86.5	84.7	126.9	88.4	117.7	103.2	79	1.16633	0.244179	0.851442	0.263778	0.730017	0.0310229
P20673	Argininosuccinate lyase	51.517	6.4	140.4	94.6	64.9	153.9	99.7	46.4	71.4	145.4	83.1	0.928903	0.79102	0.531583	0.142178	0.57227	0.0761304
B0BN65	Family with sequence similarity 49, member A	37.305	6.01	103	107.4	89.6				85	137.9	77.1	1.30479	0.274687	0.886702	0.444101	0.679576	0.200445
Q4L0E8	Regulator of G-protein signaling 18	27.627	8.4	107	89.6	103.4	102.6	99.3	98.1	91.4	105.1	103.5	0.976744	0.737057	1.01329	0.808657	1.03741	0.512874
D3ZUQ1	Lipase	44.413	6.04	94.6	99	106.4	94.1	96.9	109	108.2	94.2	97.6	0.977097	0.678328	1.05423	0.408516	1.07894	0.14504
B5DF46	Phosphomannomutase	27.691	7.3	96.6	102.8	100.6	98.6	110.1	91.3	95.2	114.3	90.4	1.12672	0.0576415	0.972107	0.499772	0.862775	0.0330408
A0A0G2JV42	RAT_ Uncharacterized protein	12.572	7.24	101	107.3	91.7	93.8	106.8	99.5	112.8	98.1	89.1	1.01495	0.822841	0.911248	0.243505	0.897822	0.0698276
B5DFC3	Protein Sec23a	86.106	7.08	88.9	106.2	104.9	99.5	106.7	93.8	89.4	111.8	98.8	1.16883	0.0276181	1.07091	0.236424	0.91623	0.0866503
A0A0G2JUY3	RAT_ Uncharacterized protein	12.732	5.99	75.3	114.2	110.6	78.4	101	120.6	88	87.3	124.7	1.25155	0.103619	1.47249	0.00263878	1.17653	0.134832
P04906	Glutathione S-transferase P	23.424	7.36	99.5	90.1	110.4	96	90.8	113.1	86.3	110.5	103.1	1.03407	0.706002	1.15898	0.0430883	1.1208	0.214931
Q9Z1S7	Osteomodulin	49.751	5.26	96.4	110.6	93	101	104.8	94.1	98.7	105.5	95.8	1.08376	0.0252895	0.95542	0.0591309	0.881583	0.0101413
A0A0G2K4K2	RAT_ Uncharacterized protein	10.401	6.48	108	92.3	99.7	88.8	95.3	115.9	114.5	90.2	95.3	0.892387	0.283061	0.998715	0.989963	1.11915	0.215933
P07808	Pro-neuropeptide Y	11.026	7.14	99.5	94.1	106.4	106.7	81.8	111.5	112	104.5	83.5	0.881207	0.187898	0.947203	0.59559	1.07489	0.555411
P62161	Calmodulin	16.827	4.22	131.3	75.1	93.6	137.2	68.4	94.4				0.534451	0.00539098	0.700186	0.0430273	1.3101	0.0912689
D3ZY96	Neutrophilic granule protein (Predicted)	19.369	8.02	88.3	106.2	105.5	91.1	100.4	108.5	89	112.9	98.1	1.19039	0.0363245	1.16282	0.0346351	0.976839	0.631815
A0A0G2K7M2	Protein Rad23a	39.514	4.58	71.2	101.9	126.9				91.1	112.5	96.4	1.32101	0.185123	1.37585	0.255524	1.04151	0.821684
D4A1V7	MOB1, Mps One Binder kinase activator-like 1A (Yeast) (Predicted)	25.075	6.73	88.9	117.5	93.6	106.5	96.3	97.2	94.5	125.7	79.9	1.17109	0.195864	0.93377	0.435775	0.797349	0.103002
Q5FVF9	Biotinidase	57.983	5.87	120.5	97.7	81.8	98.8	103.8	97.5	112.6	100.3	87.1	0.90931	0.250574	0.802651	0.0549313	0.882704	0.111009
F1M5L5	RAT_ Uncharacterized protein	12.905	6.77	128.4	89.5	82.1							0.69704		0.639408		0.917318
Q99MI5	Protein LOC100364487	33.975	5.64	101.7	100.9	97.3	105.5	101.2	93.4	86.9	127.1	86	1.11935	0.331737	0.940836	0.438283	0.840522	0.171436
F1M0U4	RAT_ Uncharacterized protein	13.432	7.87	98.8	112.9	88.2	76.2	117.2	106.5	99.7	120.8	79.5	1.27739	0.0703739	0.99818	0.988703	0.781419	0.0749329
F1LTD1	RAT_ Uncharacterized protein	12.605	9.17	109.6	99.9	90.5	111.1	105.7	83.2	75.7	165.5	58.8	1.25202	0.372268	0.784413	0.231335	0.626516	0.145262
Q9Z2G8	Nucleosome assembly protein 1-like 1	45.285	4.5	87.2	133	79.7	98.5	105.6	95.9				1.28487	0.275035	0.945611	0.665218	0.73596	0.215068
G3V6X1	Fibulin 2, isoform CRA_a	131.215	4.69	90.6	126.4	83	91.6	117.3	91				1.33754	0.090249	0.954995	0.490503	0.713993	0.0300079
P02764	Alpha-1-acid glycoprotein	23.56	5.91	194.1	69.8	36	124.4	94.6	80.9				0.51617	0.243727	0.367033	0.156602	0.711071	0.474957
Q3MHS9	Chaperonin containing Tcp1, subunit 6A (Zeta 1)	57.981	7.08	99	107.7	93.3	107	101.7	91.3	95.3	116.5	88.2	1.08165	0.214321	0.90541	0.0944031	0.837067	0.0423123
D4A8F2	Protein Rsu1	31.318	7.96	96.7	99.5	103.9	101.6	94.5	103.9	90.8	117.4	91.7	1.07714	0.40651	1.03597	0.538334	0.961785	0.653939
Q6Q0N1	Cytosolic non-specific dipeptidase	52.66	5.66	107.3	89.5	103.2	124.5	92.6	82.9				0.785591	0.202844	0.802847	0.231357	1.02197	0.876429
Q9JHW0	Proteasome subunit beta type-7	29.908	7.97	86.1	108.5	105.4	100.1	110.1	89.9	92.7	109.6	97.8	1.17677	0.0537628	1.05091	0.476854	0.893053	0.118853
Q3T1K5	F-actin-capping protein subunit alpha-2	32.947	5.85	108.9	97.4	93.7				93.4	117.2	89.4	1.0608	0.675552	0.905091	0.422993	0.853215	0.348263
Q5U2Q7	Eukaryotic peptide chain release factor subunit 1	49	5.71	89.8	118.4	91.9				93.2	115.2	91.6	1.2765	0.00851504	1.00273	0.90712	0.785531	0.0389968
P47942	Dihydropyrimidinase-related protein 2	62.239	6.38	97.1	114.7	88.2	112	97.9	90.1	90.8	115.5	93.7	1.09403	0.331823	0.906969	0.274458	0.829016	0.0731865
P29067	Beta-arrestin-2	46.311	7.66	119.2	87.9	93	119.7	88.3	91.9	111.7	109	79.3	0.813463	0.0745382	0.753565	0.00892097	0.926367	0.451536
P05696	Protein kinase C alpha type	76.742	7.05	111.6	96.5	91.9	99	98	103	79.9	124.2	95.9	1.09707	0.505857	1.00103	0.992597	0.912457	0.41483
P62963	Profilin-1	14.948	8.28	114.4	89.1	96.5	103.8	86.1	110.1	96.9	102.4	100.7	0.88099	0.154937	0.975246	0.71004	1.10699	0.201347
P85411	Keratinocyte differentiation-associated protein	10.82	6.52	102.4	89.8	107.9	100.9	99.3	99.8	118.4	94.4	87.2	0.881256	0.136691	0.916693	0.338737	1.04021	0.608744
Q62847	Gamma-adducin	78.755	5.67	99.3	97.2	103.5	99.3	104.6	96.2	87.2	133.9	78.9	1.1746	0.273216	0.974808	0.791479	0.829908	0.238675
B5DEN5	Eukaryotic translation elongation factor 1 beta 2	24.66	4.72	108.7	92.9	98.4	108.1	97.8	94.1				0.879613	0.113814	0.887915	0.106011	1.00944	0.808767
D3ZVQ0	Ubiquitin carboxyl-terminal hydrolase	95.718	5.01	109.4	96.8	93.8	107.1	106.2	86.7	93.5	110.9	95.7	1.01258	0.850738	0.890968	0.137543	0.879898	0.0742285
A0A0G2JYA4	RAT_ Uncharacterized protein	35.5	5.43	105.3	99.5	95.2	109.5	101.8	88.7	90.6	120.1	89.4	1.05239	0.572575	0.894892	0.194772	0.850342	0.122555
P01681	RAT_ Ig kappa chain V region S211	11.94	7.93	111.4	85.6	103							0.768402		0.924596		1.20327
F1LVT9	Protein RGD1559575	95.196	6.55	115.1	98	86.9							0.851434		0.754996		0.886735
P09456	cAMP-dependent protein kinase type I-alpha regulatory subunit	43.068	5.35	109.3	90.1	100.7	105.6	97.3	97	95.1	114.3	90.6	0.973226	0.760343	0.93	0.242991	0.955585	0.609843
P97536	Cullin-associated NEDD8-dissociated protein 1	136.275	5.78	96.7	107.8	95.5	103.1	97.2	99.7	104.1	101.1	94.8	1.00724	0.859522	0.954261	0.18152	0.947403	0.220319
Q6AYU5	Poly(RC) binding protein 2	38.556	6.79	77.4	138.9	83.7	84.6	131.1	84.3	84.5	124.3	91.1	1.59959	0.00161678	1.05112	0.279852	0.657114	0.00214324
P35815	Protein phosphatase 1B	42.862	5.01	103	101.6	95.5	105.4	114.1	80.5	84.4	117.7	97.9	1.13866	0.18201	0.935451	0.505137	0.821536	0.0540552
P61589	Transforming protein RhoA	21.768	6.1	106.7	93.7	99.7				88.4	121.8	89.8	1.10456	0.613501	0.971297	0.819462	0.87935	0.518763
M0R8G6	RAT_ Uncharacterized protein	10.996	5.94	83	123.7	93.3	80.2	120.9	99	101.6	103.5	94.9	1.31458	0.0396868	1.08459	0.382753	0.82505	0.075939
B1WC02	CTP synthase	66.598	6.58	96.8	104.4	98.8							1.07851		1.02066		0.94636
M0R9F4	RAT_ Uncharacterized protein	15.607	8.88	111.8	84.9	103.3	93.1	114.8	92.1	103.5	105	91.5	0.988003	0.911824	0.930285	0.3468	0.941582	0.584199
P27653	C-1-tetrahydrofolate synthase, cytoplasmic	100.932	7.42	106.8	98.9	94.2	130.5	101.4	68.1	82.7	130.3	87	1.03313	0.847154	0.779062	0.229239	0.754083	0.104765
D4A4L6	RAT_ Uncharacterized protein	12.96	7.28	113.6	107.1	79.3	111.1	101.7	87.2	94	109.5	96.6	0.998745	0.985304	0.825541	0.082479	0.826579	0.0487146
D3ZGB8	Protein Cilp	131.95	8.16	94.2	113.1	92.7				103	102.6	94.3	1.09381	0.312834	0.948276	0.449037	0.866945	0.21663
F1M3X3	RAT_ Uncharacterized protein	13.006	8.6	113.7	93.3	93	109.3	99.3	91.3	87.6	127.9	84.5	1.03187	0.81819	0.865422	0.220385	0.83869	0.244285
F1LZH0	Protein LOC100912707	13.602	7.99	98.3	93.9	107.8				109.6	89.5	100.9	0.882155	0.245248	1.00385	0.958301	1.13795	0.110777
Q08420	Extracellular superoxide dismutase [Cu-Zn]	26.603	6.6	113.7	95.8	90.5	103.1	98.1	98.7	104.3	99.4	96.2	0.913423	0.0986407	0.88882	0.0504881	0.973065	0.399398
Q71RP1	Heparanase	60.442	9.22	96.5	105.5	98	97.9	113.3	88.8	101.7	108.7	89.7	1.10605	0.0236065	0.933806	0.142009	0.844275	0.0116457
P28480	T-complex protein 1 subunit alpha	60.322	6.21	156.3	83.5	60.1	111.1	96.6	92.2	83.8	136.2	80	0.900626	0.684114	0.661446	0.193054	0.734429	0.218675
F1M4R1	RAT_ Uncharacterized protein	13.143	8.85	93	108.1	98.9	97.4	102.7	100	111.3	99.6	89.1	1.02884	0.666782	0.954591	0.528604	0.927835	0.162072
Q9QUL6	Vesicle-fusing ATPase	82.6	6.99	101.4	97.2	101.4	106.6	98.2	95.1				0.939423	0.2393	0.944712	0.298625	1.00563	0.890243
B1H219	Dkk3 protein	38.713	4.58	106.7	101.5	91.8	88	96.8	115.2				1.01849	0.879804	1.06317	0.722857	1.04387	0.773881
D3ZUU6	Protein LOC100912012	22.292	5.44	120.7	90.8	88.6	105.8	106.3	87.9	118.7	82.9	98.4	0.811124	0.0672265	0.79635	0.0184057	0.981786	0.839048
Q1RP74	Protein LOC100911774	27.23	5	94.7	95.7	109.6	111.9	97.6	90.5				0.935624	0.580335	0.968538	0.824201	1.03518	0.782353
P08661	Mannose-binding protein C	25.998	5.33	99	89.6	111.5	90.5	102	107.5	105	90	105	0.956197	0.50326	1.10017	0.129993	1.15057	0.0555776
M0R4Z4	RAT_ Uncharacterized protein	13.277	6.13	117.5	92.5	90	93.4	106.8	99.8	109.5	105	85.6	0.94975	0.563215	0.859551	0.159024	0.905028	0.192709
P28023	Dynactin subunit 1	141.842	5.74	97.9	123	79							1.25638		0.806946		0.642276
P38659	Protein disulfide-isomerase A4	72.675	5.12	100.7	100.1	99.2	88.3	100.2	111.4	100.4	104.3	95.3	1.05252	0.3414	1.05701	0.435926	1.00427	0.938365
P12928	Pyruvate kinase PKLR	62.162	6.92	105	113.9	81.1	136.1	98.4	65.6	90.5	117.1	92.4	0.993366	0.963501	0.721049	0.135605	0.725865	0.0399718
D3ZQN7	Protein Lamb1	197.264	4.97	87.1	111.2	101.7	99.4	106.8	93.8				1.1689	0.207959	1.04826	0.610113	0.896789	0.164237
D4A3D1	Uncharacterized protein	11.138	7.94	116	92	92	103.2	104.2	92.6	83.9	79.5	136.6	0.909601	0.482916	1.05972	0.750211	1.16503	0.425726
Q5RKI5	Flightless I homolog (Drosophila)	144.766	6	101.1	97.6	101.3	110.8	96.7	92.5	88.3	121	90.6	1.0503	0.651046	0.947368	0.523505	0.901998	0.327041
B2RZ77	Dermatopontin (Predicted), isoform CRA_a	24.187	4.86	90.2	119.5	90.3	99.3	104.3	96.4	87.1	110.3	102.6	1.20788	0.0303776	1.04591	0.45322	0.865908	0.0607116
G3V7Q4	Protein Ptpn12	85.93	5.83	95.6	112.2	92.2	95	105.2	99.7	88.7	117.7	93.6	1.19979	0.0178359	1.0222	0.552353	0.851984	0.024697
P08460	Nidogen-1 (Fragment)	35.639	4.74	85.4	103	111.6	103.4	99.9	96.7	95.4	109.4	95.2	1.09887	0.209276	1.06791	0.432743	0.971822	0.654485
P47967	Galectin-5	16.186	6.67	81.2	118.6	100.2				96.9	97.6	105.5	1.21392	0.292632	1.15497	0.308807	0.951434	0.705164
A0A0G2K828	RAT_ Uncharacterized protein	13.214	8.48	120.3	95.2	84.6	76.1	100.1	123.8	90.5	97	112.5	1.01882	0.902984	1.11851	0.552218	1.09784	0.499785
P84903	Stromal interaction molecule 1	77.401	6.58	104.4	103.5	92.1	120.8	99.1	80.2				0.899645	0.389009	0.765098	0.132408	0.850444	0.207848
P62804	Histone H4	11.36	11.36	124.8	91.2	84	68.8	59.3	171.9	96.2	94.7	109.1	0.846101	0.497209	1.25949	0.468971	1.48858	0.263991
D3ZMS7	RAT_ Uncharacterized protein	12.713	7.78	111.7	105.8	82.5				104.6	101	94.3	0.95608	0.396443	0.817383	0.128726	0.854932	0.20392
P05369	Farnesyl pyrophosphate synthase	40.804	5.43	106.4	100.4	93.2	114.3	109.3	76.5	88.9	120.8	90.3	1.06751	0.508191	0.839793	0.152691	0.786687	0.0409285
F1LP42	Hedgehog protein	45.444	8.6	91.1	117.9	91	96.9	118.4	84.7	104.1	102.8	93.1	1.1609	0.0748299	0.920233	0.171662	0.792687	0.0275693
P0CAX5	Oligophrenin-1	91.781	7.65	102.2	109.1	88.7				93.5	126.2	80.3	1.20235	0.217389	0.863567	0.158094	0.718232	0.113382
Q80T18	Glia maturation factor gamma	16.769	5.71	95	104.9	100.1	114.2	89.9	95.9				0.931166	0.617453	0.936902	0.615374	1.00616	0.949726
P14423	Phospholipase A2, membrane associated	16.283	8.94	72.1	117	110.8	110.9	127.6	61.5	93.4	108.6	97.9	1.27786	0.135747	0.977569	0.916978	0.765006	0.193431
D3ZAB3	RAT_ Uncharacterized protein	13.255	5.33	116.8	98.3	84.9	106.4	102.2	91.4				0.898297	0.244988	0.789875	0.0812756	0.879302	0.110366
Q3T1J1	Eukaryotic translation initiation factor 5A-1	16.821	5.24	88.1	110.6	101.3	99.3	106.3	94.4	86.6	112.7	100.8	1.20292	0.0275993	1.08212	0.196549	0.899575	0.0202464
P60123	RuvB-like 1	50.182	6.42	92	121	87							1.31522		0.945652		0.719008
Q9WUW3	Complement factor I	67.254	7.42	148.3	83.8	67.9							0.565071		0.457856		0.810263
Q5XIE8	Integral membrane protein 2B	30.294	5.3	95.8	96.1	108.2	102.8	96.1	101.1	109.6	89.6	100.8	0.914341	0.145019	1.00616	0.89978	1.10043	0.0445185
F1LUI5	Protein LOC100365438	13.833	6.52	118.5	98.6	82.9	100.6	119.4	80.1	97.8	110.7	91.4	1.03724	0.679998	0.802777	0.0647807	0.773958	0.0344395
Q3T1L0	Aldehyde dehydrogenase family 16 member A1	85.361	6.15	101.8	109.7	88.5							1.0776		0.869352		0.806746
Q32Q06	AP-1 complex subunit mu-1	48.526	7.3	94.1	130.9	74.9							1.39107		0.795962		0.572193
A0A0G2QC04	Protein Pls1	70.345	5.48	98.9	96.7	104.4							0.977755		1.05561		1.07963
P08494	Matrix Gla protein	12.029	9.14	100.8	118.9	80.3	97.8	120.7	81.5	114.2	109.2	76.6	1.11509	0.131835	0.762148	0.0307433	0.683486	0.0039456
P63039	60 kDa heat shock protein, mitochondrial	60.917	6.18	86.1	109.8	104.1	130.1	86	83.9	108.5	101.5	90	0.915614	0.571854	0.856175	0.352386	0.935082	0.523247
O55156	CAP-Gly domain-containing linker protein 2	115.41	6.51	129	79.4	91.6	100.7	106.2	93.1	102.5	106.2	91.3	0.878387	0.351694	0.830825	0.176707	0.945853	0.615452
P16310	Growth hormone receptor	71.191	4.83	94.3	109.8	95.9	95	112	93.1	85.8	131.4	82.8	1.2839	0.0465541	0.988004	0.836229	0.769536	0.0377357
D4AED6	Protein RGD1307782	27.381	5.2	149	71.8	79.3	161	79.2	59.8	149.3	80.5	70.2	0.504028	0.000204936	0.455693	0.00049037	0.904104	0.324976
Q63569	26S protease regulatory subunit 6A	49.129	5.24	108.9	110.9	80.3	132	92.1	75.8	89.2	123.7	87.1	0.9897	0.945152	0.736746	0.136167	0.744414	0.0801551
P01883	RAT_ Ig delta chain C region (Fragment)	22.408	8.66	92.1	100.9	107	116.2	91.2	92.6	99.7	108	92.3	0.974351	0.777118	0.947727	0.571073	0.972676	0.711167
P38650	Cytoplasmic dynein 1 heavy chain 1	531.916	6.46	118.1	96.7	85.1							0.818798		0.720576		0.880041
P97738	Neuronal pentraxin-2	47.399	5.76	78.2	114.2	107.6	84.5	123.8	91.8				1.46281	0.0321309	1.22557	0.226598	0.837815	0.198426
P35444	Cartilage oligomeric matrix protein	82.611	4.73	87.3	105	107.7				98.4	98.8	102.8	1.09747	0.321073	1.13355	0.232295	1.03288	0.489893
Q3T1I4	Protein PRRC1	46.266	5.95	93.5	103.9	102.7	95.6	103.2	101.2	96.3	95.6	108.1	1.06062	0.152969	1.0932	0.0372338	1.03072	0.414117
P04762	Catalase	59.719	7.5	92.9	102.9	104.2	117.7	95.1	87.2	76.4	136.3	87.3	1.16481	0.416909	0.97108	0.848824	0.833682	0.279877
P32038	Complement factor D	28.424	7.06	125.1	85.7	89.2	112.7	94.3	93	93.7	99.4	106.9	0.842836	0.188455	0.872097	0.268361	1.03472	0.6567
Q6XDA0	Erythroid spectrin beta	246.176	5.31	96.1	115.3	88.6	105.2	112.3	82.5	100.7	93	106.3	1.06159	0.476664	0.918543	0.372832	0.865253	0.222866
P57756	Ficolin-2	34.662	6.64	76.9	90.3	132.8	77.8	97.6	124.7	97.9	80.9	121.2	1.06413	0.55846	1.49921	0.0125288	1.40885	0.00486007
F1M798	Metalloendopeptidase	111.577	7.08	88.8	122.6	88.7	94	123.1	82.9				1.34409	0.050561	0.938731	0.288449	0.698413	0.0481989
P63086	Mitogen-activated protein kinase 1	41.249	6.98	105.8	98.5	95.7	102	108.5	89.5	88.1	126	85.9	1.12538	0.279331	0.916188	0.266638	0.814114	0.111445
P15473	Insulin-like growth factor-binding protein 3	31.659	8.29	95.6	109.2	95.2	97.5	115.4	87.1	115.5	92.9	91.6	1.02884	0.764077	0.887557	0.202006	0.862677	0.152266
Q6RUV5	Ras-related C3 botulinum toxin substrate 1	21.436	8.5	123	92.5	84.5	93.7	105.8	100.5	93.6	108.9	97.5	0.99001	0.931106	0.910409	0.460441	0.919596	0.306543
F1LVL2	Protein Icoslg	34.827	6.16	144.7	84.3	71				89.3	116.9	93.7	0.859829	0.670793	0.703846	0.414195	0.818588	0.465023
P08650	Complement C5 (Fragment)	8.976	8.9	81.5	89.5	129.1	74.8	96.8	128.5	87.8	86.4	125.8	1.11717	0.12384	1.57067	0.00411722	1.40594	0.00364809
D4A6C5	Protein Arhgap1	50.591	6.54	106.9	103.8	89.3	102.4	103.1	94.5	102.9	107.1	89.9	1.00577	0.766353	0.876682	0.00438505	0.871656	0.00365417
Q6AYD0	Leucine rich repeat containing 17	52.108	8.32	106.9	101.7	91.4	89.7	103.8	106.6				1.04527	0.695935	1.00712	0.956986	0.963504	0.708166
Q6AZ50	Ubiquitin-like-conjugating enzyme ATG3	35.799	4.74	103	98.6	98.4							0.957282		0.95534		0.997972
P24054	SPARC-like protein 1	70.59	4.7	91.7	129.7	78.6	106	110.4	83.6				1.21447	0.230088	0.820435	0.21609	0.675552	0.136326
P00762	Anionic trypsin-1	25.943	4.89	97	124.2	78.8	117.6	89.9	92.5				0.99767	0.991379	0.798229	0.240503	0.800093	0.415339
O08730	Glycogenin-1	37.354	5.39	102.5	98.1	99.4				94.5	115.6	89.9	1.08477	0.508569	0.960914	0.60009	0.885821	0.37511
P08644	GTPase KRas	21.642	6.77	81.7	145.7	72.6							1.78335		0.888617		0.498284
D4A7W8	Microfibrillar-associated protein 4	28.918	5.44	73	98.3	128.6	83	100.9	116.1	101.8	86.1	112.1	1.10667	0.408333	1.38402	0.0387576	1.25061	0.024456
P52303	AP-1 complex subunit beta-1	104.522	5.14	120.3	91.3	88.4	108.9	101.2	89.9	106.4	113.1	80.4	0.910608	0.268253	0.770858	0.0106197	0.846531	0.115389
G3V9M6	Fibrillin 1, isoform CRA_a	311.738	4.93	95.1	103.5	101.3	100.9	103.9	95.2	103.6	93	103.4	1.00267	0.954498	1.001	0.97865	0.998336	0.971387
B2GUV9	Protein Exoc3l4	80.963	6.42	95.9	99.4	104.7	96.5	102.8	100.7	89.6	110.2	100.2	1.1078	0.0666657	1.08369	0.0490102	0.978233	0.566056
M0R7M8	Protein LOC100911918	37.191	8.63	116.7	92	91.2	114.5	93.1	92.4	95.4	116.8	87.8	0.924372	0.47981	0.830986	0.107303	0.898973	0.335149
P50115	Protein S100-A8	10.232	6.05	113.8	75.6	110.6							0.664323		0.97188		1.46296
P68101	Eukaryotic translation initiation factor 2 subunit 1	36.085	5.08	111.3	101.4	87.3				86	121.4	92.5	1.12924	0.515786	0.911303	0.613612	0.807002	0.261244
Q9ESW0	DNA damage-binding protein 1	126.781	5.34	104.8	99.9	95.3				97.1	103	99.9	1.00495	0.919852	0.966815	0.547645	0.96205	0.315269
Q920P0	L-xylulose reductase	25.703	7.31	117.6	94.6	87.7	109.5	90	100.5	80.4	122.7	96.9	0.99935	0.996719	0.927154	0.584492	0.927758	0.553985
F1M7I8	Protein RGD1565617	13.569	4.56	86.1	93.4	120.5	102.5	95.4	102	72.2	122.8	104.9	1.19479	0.260226	1.25537	0.112288	1.05071	0.664549
Q63028	Alpha-adducin	80.305	6.15	78.7	129.8	91.5	100.1	108.9	91	82.2	119.4	98.4	1.37203	0.0228664	1.07625	0.427884	0.784418	0.0368152
P62749	Hippocalcin-like protein 1	22.324	5.5	107.6	96.2	96.2				98.2	118.8	83.1	1.0447	0.757987	0.871234	0.254417	0.833953	0.332018
A0A0G2JZN1	RAT_ Uncharacterized protein	10.299	5.87	97.6	97.9	104.5	96.9	94.1	109	118.5	91.7	89.7	0.90639	0.300332	0.96869	0.74046	1.06873	0.382836
D4A1L2	Protein Nbeal2	300.694	6.44	116.6	105.2	78.2	113.5	107.9	78.7	101.8	115.8	82.5	0.990961	0.865881	0.721302	0.0145521	0.727881	0.00481534
P62332	ADP-ribosylation factor 6	20.069	8.95	117.7	89.7	92.7	134.8	80.4	84.8	113.3	110.5	76.2	0.767086	0.0673624	0.693548	0.012329	0.904134	0.438615
M0R9K1	Uncharacterized protein	50.937	5.38	105.4	96.6	98	94.8	106.4	98.8				1.01399	0.86422	0.983017	0.802463	0.969458	0.640724
O89046	Coronin-1B	53.811	5.97	101.2	91.8	107	103.2	102.1	94.7	89.2	112.6	98.3	1.04394	0.596415	1.0218	0.727578	0.978793	0.776289
M0R7A3	RAT_ Uncharacterized protein	12.591	5.08
Q8R553	Calsyntenin-3	105.879	5.4	96.3	110.6	93.1	106.5	109.3	84.2	104.2	108.6	87.2	1.07003	0.141723	0.861564	0.0259919	0.805175	0.0115991
D3ZP82	Lysyl oxidase-like 3 (Predicted), isoform CRA_a	83.575	6.95	62.8	163	74.2	102.1	116.1	81.8				1.69254	0.206835	0.946028	0.858737	0.558939	0.224353
M0R6K2	Protein Erbb2ip	157.922	5.97	108.6	98.1	93.3	100.3	102.7	97	91.1	120.9	88	1.07233	0.451974	0.927667	0.293266	0.865092	0.162796
Q32PX6	Protein Rhog	21.295	8.12	114.4	93.8	91.9	88.4	135.3	76.2	72.5	151	76.6	1.38068	0.178644	0.888849	0.50354	0.643778	0.107838
Q91XR8	Phospholipid hydroperoxide glutathione peroxidase, nuclear	29.317	10.36	94	117.9	88.2							1.25426		0.938298		0.748092
P19686	Guanylate cyclase soluble subunit alpha-3	77.517	7.06	132.5	89.3	78.3	108.1	97.2	94.7	84.3	109.3	106.3	0.910434	0.57089	0.859649	0.410704	0.944219	0.614093
Q9JLA3	UDP-glucose:glycoprotein glucosyltransferase 1	176.32	5.66	81.5	110.9	107.7	104	94.5	101.5				1.10728	0.554903	1.12776	0.476814	1.0185	0.857802
P54921	Alpha-soluble NSF attachment protein	33.171	5.45	97.3	90.1	112.6	105.4	99.5	95.1				0.935372	0.403842	1.02467	0.828165	1.09546	0.482429
D3ZFU9	Protein Mylk	214.778	6.02	102.7	103.5	93.8	101.5	104	94.5	89.2	123.3	87.5	1.12747	0.196652	0.940014	0.313553	0.833736	0.094083
P11232	Thioredoxin	11.666	4.92	97.7	99.9	102.4	104.6	103.1	92.3	78.3	126.6	95.1	1.17463	0.229703	1.03279	0.743781	0.879248	0.251492
F1M0B7	Protein LOC100361705	12.621	4.94	110.6	108.1	81.4	85.4	140.7	73.9				1.26939	0.335396	0.792347	0.337504	0.624196	0.199104
Q2LAP6	Testin	47.6	7.99	101.4	110	88.6				104.7	116.6	78.7	1.09947	0.151015	0.811742	0.131183	0.738305	0.049836
A0A0G2K2R5	Protein Efemp2	49.354	4.89	94.7	108.6	96.7	134.7	83.1	82.2	106.1	99.1	94.8	0.866766	0.358662	0.815797	0.219007	0.941197	0.55594
F1MAC0	Protein Ifi47	47.402	5.66	110.2	91.8	98				83.6	117.2	99.2	1.07843	0.719577	1.01754	0.919084	0.943541	0.723131
O35142	Coatomer subunit beta'	102.486	5.27	95.3	105.3	99.4							1.10493		1.04302		0.94397
Q9QZK5	Serine protease HTRA1	51.298	7.65	91.8	102.9	105.3	88	104	108	94.9	96	109.1	1.10266	0.0451758	1.17364	0.00517605	1.06438	0.105617
D3ZVB7	Osteoglycin (Predicted)	34.048	6.19				93.7	105.1	101.3				1.12166		1.08111		0.963844
P10354	Chromogranin-A	51.993	4.73	82.2	100.7	117.1	97.8	102.1	100.1	103.1	92.3	104.5	1.04239	0.607968	1.13635	0.189511	1.09014	0.22501
Q63321	Procollagen-lysine,2-oxoglutarate 5-dioxygenase 1	83.559	6.8	79.8	108.2	112.1	104.4	107.7	87.9	94.1	101.9	104	1.14193	0.200073	1.09235	0.442963	0.956576	0.58949
Q01460	Di-N-acetylchitobiase	41.504	5.58	92.4	113.3	94.3							1.22619		1.02056		0.832304
A0JPJ7	Obg-like ATPase 1	44.507	7.77	110.2	96.1	93.7							0.872051		0.850272		0.975026
D4A8H8	Cytoplasmic FMR1 interacting protein 1 (Predicted)	145.164	6.9	110.3	96.8	92.9				80.7	148.3	71	1.28325	0.478682	0.858115	0.543971	0.668707	0.33609
Q80Z29	Nicotinamide phosphoribosyltransferase	55.403	7.15	107.7	103.8	88.5	111.1	95	93.9				0.908592	0.233403	0.833638	0.0426788	0.917505	0.277305
D3ZI16	COP9 (Constitutive photomorphogenic) homolog, subunit 6 (Arabidopsis thaliana) (Predicted), isoform CRA_a	37.678	6.14
Q6P6S4	Nucleotide exchange factor SIL1	52.317	5.14	90	120.2	89.8	86.3	113.9	99.8				1.32785	0.0277837	1.07544	0.394869	0.80991	0.0826831
M0RBP7	RAT_ Uncharacterized protein	12.776	6.51	88.7	121	90.3	60.1	156.1	83.8	76.6	93.9	129.5	1.64596	0.0975257	1.34694	0.206469	0.818329	0.386206
M0R7Q2	RAT_ Uncharacterized protein	13.143	5.15	111.3	96.1	92.6				112.3	96.1	91.6	0.859571	0.0202677	0.823792	0.00128588	0.958377	0.0791668
P16636	Protein-lysine 6-oxidase	46.529	8.32	99.6	110.8	89.6				77.7	147.9	74.4	1.45911	0.228109	0.924986	0.67255	0.633939	0.202664
P41542	General vesicular transport factor p115	107.096	4.96	104.7	101.9	93.5	112.7	103.3	84				0.943882	0.363694	0.816467	0.0879632	0.86501	0.203995
P22985	Xanthine dehydrogenase/oxidase	146.149	7.25	118.6	103.9	77.5							0.876054		0.653457		0.74591
O35276	Neuropilin-2	103.831	5.31	94	101.8	104.2	105	105.5	89.6	107	101.5	91.5	1.00915	0.843155	0.932353	0.32285	0.923899	0.224553
P54311	Guanine nucleotide-binding protein G(I)/G(S)/G(T) subunit beta-1	37.353	6	77	154.4	68.6							2.00519		0.890909		0.444301
P27139	Carbonic anhydrase 2	29.096	7.4
Q63228	Glia maturation factor beta	16.726	5.44	108.3	84	107.7				87	108.5	104.4	0.985663	0.939261	1.08602	0.573616	1.10182	0.569442
Q6IUU3	Sulfhydryl oxidase 1	82.36	7.93	102.4	112.8	84.9	92	117.3	90.7	84.7	101.7	113.6	1.18882	0.0646795	1.03619	0.760624	0.871609	0.246316
P32577	Tyrosine-protein kinase CSK	50.714	7.06	107.4	97.2	95.4	107.4	92.7	99.9	100.2	104.7	95	0.935238	0.193458	0.921587	0.0542399	0.985404	0.735392
P05942	Protein S100-A4	11.769	5.12	102.9	91.5	105.6	95.8	119.1	85.1	92.9	125.1	82	1.15123	0.28902	0.935185	0.49474	0.812332	0.181526
A0A0G2JX36	RAT_ Uncharacterized protein	13.218	5.39	97.2	104.9	97.8	85.7	118.5	95.8	94.7	93.6	111.7	1.14193	0.202594	1.09978	0.212788	0.963091	0.681993
Q9WVC0	Septin-7	50.476	8.68	121.3	104.8	73.9	108.7	99.1	92.1				0.886522	0.251813	0.721739	0.116185	0.814125	0.263861
A0A0G2JZI2	Protein Eprs	169.753	7.44	123.2	79.8	96.9	107.1	99.5	93.4				0.77855	0.187912	0.826314	0.231121	1.06135	0.675558
Q9QX71	Napsin	45.601	8.84	92.5	110.8	96.7	90.5	112.2	97.3	92.5	111.3	96.3	1.21343	6.69e-05	1.05372	0.008743	0.868382	2.04e-05
P01237	Prolactin	25.736	5.6	107.6	104.2	88.2	130.2	89.2	80.6	97.7	86.2	116.1	0.833383	0.186332	0.84918	0.308905	1.01896	0.893573
Q66HA8	Heat shock protein 105 kDa	96.357	5.55	101.5	98.6	99.9							0.971429		0.984236		1.01318
P80067	Dipeptidyl peptidase 1	52.202	6.89	100	101.5	98.5	96.2	98	105.8	97.8	91.5	110.6	0.989796	0.773655	1.07109	0.178247	1.08213	0.159138
P16617	Phosphoglycerate kinase 1	44.51	7.9	104.9	92.6	102.5	81.9	103.4	114.8				1.04925	0.763817	1.16328	0.392794	1.10867	0.324725
Q9JKC1	Carboxylic ester hydrolase	67.733	6.64	106.8	107.6	85.6				107.6	105.9	86.5	0.995802	0.695189	0.802705	0.000875885	0.806089	0.00716269
P97839	Disks large-associated protein 4	107.968	7.11	99	127.7	73.3	105.9	115.5	78.6	93	131.6	75.5	1.25814	0.0157651	0.763343	0.013907	0.606724	0.00563969
Q6P799	Serine--tRNA ligase, cytoplasmic	58.551	6.19	99.7	104.1	96.1	107	101.2	91.8	84.8	134.1	81.1	1.16432	0.279137	0.922813	0.403284	0.792575	0.142396
P20650	Protein phosphatase 1A	42.39	5.36	91.3	125.4	83.3	88.3	119.9	91.9				1.36581	0.0201906	0.975501	0.700461	0.714227	0.0308329
Q6IG04	Keratin, type II cytoskeletal 72	56.816	7.36	109.2	101.8	88.9							0.932234		0.814103		0.873281
D3ZF46	Protein Sh2d1b2	15.3	8.06	103.9	73.6	122.5							0.708373		1.17902		1.6644
P47858	ATP-dependent 6-phosphofructokinase, muscle type	85.506	8	94.3	92.3	113.4							0.978791		1.20255		1.2286
P29066	Beta-arrestin-1	46.99	6.28	111.3	86.5	102.2				84.1	121.9	94	1.06653	0.799918	1.00409	0.981527	0.941459	0.7895
A0A0G2JSI4	Protein Adgre5	99.321	8.18	84.5	125.9	89.6	89.6	110.5	99.9	97.8	98.4	103.8	1.23134	0.101661	1.07871	0.282343	0.876045	0.221024
Q75Q39	Mitochondrial import receptor subunit TOM70	67.402	7.5	95.9	111.3	92.9	94.5	108.1	97.5	90.5	126.4	83.1	1.23104	0.0524796	0.973656	0.630747	0.79092	0.0302606
F1M091	Protein Klk14	27.243	9.11	111.9	116.8	71.3	85.1	112.8	102.1	105.2	108	86.9	1.11714	0.277682	0.86135	0.309597	0.771031	0.0915956
Q5EB77	Ras-related protein Rab-18	22.962	5.24	90.7	124.5	84.8				92.5	116.4	91.1	1.31496	0.0766811	0.960153	0.444659	0.730178	0.0277152
P49134	Integrin beta-1	88.436	6.07
D4A648	Protein Stk4	55.336	5.22	121.6	83.1	95.3	113.8	84.8	101.3	86.4	120.4	93.2	0.895898	0.52865	0.900559	0.424252	1.0052	0.971257
Q4AEF8	Coatomer subunit gamma-1	97.551	5.39	131.3	87.2	81.5				113.4	95.5	91.1	0.746629	0.134742	0.705353	0.103249	0.944718	0.511067
Q5VLR5	BWK4	46.848	5.27	99	102.1	99	95.7	95.5	108.8	91.3	109.9	98.8	1.07517	0.224576	1.07203	0.169715	0.997073	0.957802
M0RCI5	Protein Pla2g12b	21.618	6.83	91.6	99.3	109.1							1.08406		1.19105		1.09869
Q6IE64	Complement C1r subcomponent-like protein	51.074	6.58				100.1	117.7	82.2	94.6	99.1	106.3	1.11351	0.435885	0.968156	0.840493	0.869465	0.456065
P31000	Vimentin	53.7	5.12							96.8	111.4	91.7	1.15083		0.947314		0.82316
F1MAJ2	RAT_ Uncharacterized protein	138.003	6	97.2	94	108.8				93.4	111	95.6	1.07555	0.549841	1.0724	0.478925	0.997073	0.980428
P20651	Serine/threonine-protein phosphatase 2B catalytic subunit beta isoform	59.076	5.91	94.3	133.3	72.4	89.4	130.2	80.4	91	126.6	82.4	1.42009	0.000152645	0.856207	0.0328703	0.602922	0.000384525
Q6AYS7	Aminoacylase-1A	45.775	6.48	108.2	109.4	82.4	114.8	101.7	83.6	114.5	100.6	84.9	0.923556	0.0740839	0.743407	0.00270963	0.804941	0.0136206
Q5XI72	Eukaryotic translation initiation factor 4H	27.307	7.23	93.4	102.3	104.3	96.9	97.8	105.3	88.9	125.4	85.6	1.16583	0.207322	1.05731	0.500701	0.906912	0.401895
P50393	Cytosolic phospholipase A2	85.652	5.35	99.9	99.8	100.3				93.8	116.1	90.1	1.11461	0.386752	0.982963	0.812353	0.88189	0.336624
P07151	Beta-2-microglobulin	13.711	8	137.1	81.7	81.2							0.595915		0.592268		0.99388
Q99PF5	Far upstream element-binding protein 2	74.18	6.86	92.6	125	82.4							1.34989		0.889849		0.6592
Q6P7B0	Tryptophan--tRNA ligase, cytoplasmic	54.109	6.48	99.3	99.7	101	107.5	98	94.5	84.5	113.8	101.7	1.06934	0.4706	1.02025	0.803652	0.954093	0.454459
O88377	Phosphatidylinositol 5-phosphate 4-kinase type-2 beta	47.234	7.52	104.9	98.7	96.4	119.5	88.1	92.4				0.832442	0.184619	0.841355	0.229178	1.01071	0.883667
Q9JLZ1	Glutaredoxin-3	37.825	5.72
Q9JLT6	BH3-interacting domain death agonist	22.235	4.97	92.9	110.4	96.7							1.18837		1.0409		0.875906
F1M171	Protein RGD1311933	38.458	4.87	101.7	109.2	89.1	88.7	144.2	67.1				1.33088	0.298923	0.820378	0.337761	0.616417	0.166292
O54715	V-type proton ATPase subunit S1	51.09	5.52	99.5	103.1	97.3				103.7	93.5	102.7	0.96752	0.617446	0.984252	0.688409	1.01729	0.793466
B1H259	Coagulation factor C homolog (Limulus polyphemus) (Predicted), isoform CRA_a	59.773	8.44	85.7	136.3	78							1.59043		0.910152		0.572267
Q66H84	MAP kinase-activated protein kinase 3	43.195	7.71	104.9	98.4	96.8							0.938036		0.922784		0.98374
Q9JI03	Collagen alpha-1(V) chain	183.874	4.97	110.1	117.5	72.4	108.2	121.5	70.3	108.7	105	86.3	1.05199	0.37222	0.700306	0.0216668	0.665698	0.0055933
P0C219	Sarcolemmal membrane-associated protein	98.163	5.22	140.6	84.2	75.2							0.598862		0.534851		0.893112
B2RYM1	Angiopoietin-like 6	50.885	8.54	92.4	125.4	82.2	95.8	119.6	84.6	112.6	97.9	89.6	1.13996	0.255456	0.852394	0.129682	0.74774	0.066636
Q63621	Interleukin-1 receptor accessory protein	65.556	7.72	121	99.3	79.7				99.8	102.3	97.9	0.913043	0.529941	0.804348	0.264866	0.880952	0.408762
P36972	Adenine phosphoribosyltransferase	19.533	6.57	116.1	96.1	87.9	114.6	99.6	85.7	136.9	92.9	70.2	0.785092	0.0586805	0.663221	0.0121301	0.844768	0.102951
P08699	Galectin-3	27.184	8.57	95	109.7	95.3	102.9	108.2	88.8	99.2	111.9	88.9	1.11006	0.0254183	0.918883	0.0627145	0.827774	0.00458126
Q6MG08	ATP-binding cassette sub-family F member 1	95.193	6.65
D4A526	Leukocyte cell-derived chemotaxin 2 (Predicted)	16.587	9.28	104.5	129.7	65.8	100.7	104.5	94.8	100.6	111.7	87.7	1.13113	0.213816	0.811969	0.1566	0.717838	0.0486911
Q920L0	Lymphocyte cytosolic protein 2	59.485	6.23	112.2	93.7	94.2				100.3	118.9	80.8	1.00047	0.997573	0.823529	0.173255	0.823142	0.351386
Q7TP54	Protein FAM65B	144.619	5.47	109.2	88.2	102.6							0.807692		0.93956		1.16327
D4AC85	Protein Qpct	41.072	6.96				106.8	101.8	91.4	133	91.6	75.5	0.806505	0.30229	0.695997	0.166663	0.862978	0.315208
Q62598	Dentin sialophosphoprotein	70.139	4.12	99.5	110.5	90				131.6	92.7	75.7	0.879273	0.545102	0.717006	0.257006	0.815453	0.247894
O35824	DnaJ homolog subfamily A member 2	45.737	6.48	107.3	97.1	95.6							0.904939		0.89096		0.984552
Q5RKH2	Galactokinase 1	42.349	5.35	113.2	96.3	90.5	116	113.2	70.8	91.2	124.3	84.5	1.04182	0.712912	0.767166	0.0687519	0.736369	0.0483545
Q9R1T3	Cathepsin Z	34.172	7.15	103	121.9	75.1				98.2	115.4	86.4	1.17942	0.0541818	0.802684	0.136889	0.680573	0.0463162
P28037	Cytosolic 10-formyltetrahydrofolate dehydrogenase	98.812	5.91	121.2	101.8	77.1	123	117.9	59.2	76.6	132	91.4	1.09632	0.595314	0.709788	0.170822	0.647427	0.0319092
P08290	Asialoglycoprotein receptor 2	35.005	5.25	116.7	104.2	79.2	119.7	101.5	78.8	131.2	102.7	66	0.838955	0.0429754	0.609358	0.00150856	0.726329	0.0201844
P09650	Mast cell protease 1	28.599	9.5	88.5	112.2	99.3	109.2	103.2	87.6	92.4	120.9	86.7	1.15926	0.135116	0.943123	0.512592	0.813559	0.0352204
Q08163	Adenylyl cyclase-associated protein 1	51.556	7.52	115.1	102.3	82.7				88.4	110.7	100.9	1.04668	0.784206	0.902211	0.607941	0.861972	0.326469
D4ABX6	Protein Mmrn2	104.106	5.88
Q00657	Chondroitin sulfate proteoglycan 4	251.754	5.48	93.5	105.6	100.9	122.5	96	81.5	99	108.2	92.8	0.983492	0.869986	0.873651	0.287408	0.888315	0.173154
M0R5W6	RAT_ Uncharacterized protein	12.76	5.94	84.6	105.4	110							1.24586		1.30024		1.04364
D3ZN03	Protein LOC100362751	11.755	4.59	111.6	97.8	90.6							0.876344		0.811828		0.92638
E9PU28	Inosine-5'-monophosphate dehydrogenase 2	55.78	7.28	96.2	100	103.8	102.2	107.8	90	88.1	114.3	97.6	1.12426	0.110727	1.0171	0.789084	0.904688	0.149588
A0A0G2K5D7	Protein Specc1	127.522	7.69	92.4	141.7	65.9							1.53355		0.713203		0.465067
Q64725	Tyrosine-protein kinase SYK	71.483	8.15	96.9	112.3	90.8				88.2	119.4	92.3	1.25176	0.0571637	0.989195	0.856549	0.790246	0.0811276
A0A0G2JW29	Protein Man1a1	82.111	6.34	102.8	106.4	90.8	107.6	104.8	87.6	97	107.5	95.5	1.03676	0.343714	0.891021	0.0476088	0.859429	0.0149804
B0BN63	LOC681996 protein	38.08	5.53	98.5	101.6	99.9	100.6	100.7	98.7	79.1	125.8	95.1	1.17937	0.197221	1.05572	0.53149	0.895154	0.296546
Q05511	Serine protease hepsin	44.898	7.62	94.3	91.5	114.2	114.4	101	84.6				0.922377	0.567002	0.952563	0.811058	1.03273	0.868208
A0A0G2JXP0	RAT_ Uncharacterized protein	12.885	8.19	95.7	100.3	103.9				90.3	101.5	108.2	1.08495	0.195998	1.14032	0.0683611	1.05104	0.232749
A0A0G2K516	Protein Stx11	33.23	6.65	101.4	87.3	111.3				89.8	122.5	87.8	1.09728	0.691519	1.04132	0.800393	0.948999	0.827036
D3ZMI0	Protein LOC100361444	22.34	8.27	141.3	77.6	81.1							0.549186		0.573956		1.0451
D3ZZT9	Protein Col14a1	192.445	5.22	113.3	96.6	90.1	100.2	109.6	90.2				0.965808	0.730648	0.844496	0.23924	0.874394	0.296134
P27791	cAMP-dependent protein kinase catalytic subunit alpha	40.594	8.65	95.9	108.7	95.4							1.13347		0.994786		0.877645
Q9QY44	ATP-binding cassette sub-family D member 2	83.315	8.81	92.2	105.6	102.2	89	107.5	103.5				1.17605	0.0240341	1.13521	0.0518939	0.965275	0.0992421
P04917	Serglycin	18.566	4.55	78.9	132.5	88.6	106.5	95.9	97.6	100.3	84.8	114.9	1.09625	0.618173	1.0539	0.675383	0.961367	0.820745
P50116	Protein S100-A9	13.136	7.53	97.1	95.7	107.2	80.3	102.3	117.5				1.11612	0.421524	1.26663	0.163717	1.13485	0.182537
Q99376	Transferrin receptor protein 1 (Fragment)	70.109	6.61	99.2	109.8	91							1.10685		0.917339		0.82878
B0BNE5	S-formylglutathione hydrolase	31.343	6.9				125.4	100.2	74.4	94.5	111	94.5	0.960437	0.827727	0.768076	0.318967	0.799716	0.241886
P17164	Tissue alpha-L-fucosidase	53.452	6.24	72.3	138.3	89.4				85.2	141.5	73.3	1.77651	0.0539584	1.03302	0.825521	0.581487	0.0771673
P41562	Isocitrate dehydrogenase [NADP] cytoplasmic	46.705	6.99	184.9	66.9	48.2							0.361817		0.260681		0.720478
Q9WTQ0	Protein kinase C theta type	81.697	7.71	106.5	104.4	89.1	112.6	96.8	90.7	98.3	108.7	93	0.976371	0.668692	0.859483	0.0607979	0.880284	0.0591983
F1M0X7	Protein Ckap5	218.42	8.12	116.3	91.3	92.4							0.785039		0.794497		1.01205
O88618	Formimidoyltransferase-cyclodeaminase	58.877	6.09	157.3	86.5	56.2	125.9	118.1	56	66.4	144.7	89	0.999142	0.997647	0.575515	0.196245	0.576009	0.0801218
P11598	Protein disulfide-isomerase A3	56.588	6.21	103.7	98.9	97.4							0.953713		0.939248		0.984833
G3V7L4	Protein Cdh16	90.035	4.6	93	108.7	98.3	110.4	115.8	73.8	100.5	103.4	96.1	1.07897	0.272503	0.882527	0.281036	0.817932	0.109961
Q5M7U6	Actin-related protein 2	44.705	6.74
P13721	Beta-galactoside alpha-2,6-sialyltransferase 1	46.702	8.73	111.7	99.5	88.8	101.7	107.6	90.7	99.5	103.5	97	0.992649	0.872339	0.883669	0.0632803	0.890212	0.0290883
P0C1X8	AP2-associated protein kinase 1	103.697	6.51	112	91.8	96.2							0.819643		0.858929		1.04793
O08775	Vascular endothelial growth factor receptor 2	150.298	6.37	107.7	104.8	87.5							0.973073		0.812442		0.834924
D4A6K9	Active BCR-related gene (Predicted)	97.631	6.58	89.2	89.7	121.1	88.6	93.6	117.9	107.5	103.9	88.5	1.00666	0.937357	1.14791	0.3224	1.14032	0.326803
O08815	STE20-like serine/threonine-protein kinase	137.804	5.02	100.2	106.9	92.8				88.2	131.3	80.5	1.26433	0.253163	0.919851	0.47228	0.72754	0.183696
A0A0G2KAH4	Protein Dock6	236.601	6.89	51.9	206	42.1	50.3	202.7	47				3.99902	0.00122543	0.87182	0.202193	0.218008	0.00078867
Q9ERA7	Mesothelin	68.839	6.87	106.3	97.3	96.4	91.2	117	91.9				1.08506	0.572367	0.953418	0.651302	0.878675	0.405139
A0A0G2K490	Protein Tnik	154.876	7.15	90.6	108.5	100.9				92	130.2	77.7	1.30723	0.233749	0.978094	0.891345	0.74822	0.199607
D3ZTX4	Protein Mgam	204.812	5.43	136.9	98.1	65							0.716581		0.474799		0.662589
P35565	Calnexin	67.213	4.63	72.9	87.5	139.6	56.2	57.1	186.7	78.3	58.4	163.2	0.978785	0.909021	2.36017	0.00923028	2.41133	0.00620011
Q68FR9	Elongation factor 1-delta	31.311	5.06							87.7	118.6	93.7	1.35234		1.06842		0.790051
Q6AYG3	Protein prune homolog	49.967	5.07	106.7	89.4	103.9				93.9	124.3	81.8	1.0653	0.774239	0.925723	0.631016	0.868975	0.578641
F1LRA5	Lipid phosphate phosphatase-related protein type 2	115.743	8.97	95.9	101.9	102.2	108	95.6	96.4	93.5	94.8	111.7	0.982851	0.757485	1.04338	0.533996	1.06158	0.31693
D4A269	RAT_ Uncharacterized protein	13.767	7.59	96.1	123.3	80.6	106.5	104.8	88.7	99.2	97.7	103.1	1.07952	0.411543	0.902584	0.274944	0.836096	0.153576
Q66H86	Olfactomedin-like protein 1	45.571	7.55	87.6	113.3	99.2	94.6	107.1	98.3	85	109.1	105.9	1.23316	0.00610162	1.13548	0.0334563	0.920789	0.0485282
Q7TPA5	Serpin A11	46.995	7.23	98	107.3	94.7	98.6	114.3	87	110	101.4	88.5	1.05349	0.368607	0.881279	0.0692506	0.836533	0.02255
Q62940	E3 ubiquitin-protein ligase NEDD4	102.331	5.21	131.1	87.6	81.3				113.8	115.5	70.7	0.829318	0.35169	0.620661	0.062539	0.7484	0.293092
Q62862	Dual specificity mitogen-activated protein kinase kinase 5	50.166	6.39	205.1	56.8	38.1				89.5	98.3	112.2	0.526477	0.428091	0.510183	0.419492	0.969052	0.961266
P80385	5'-AMP-activated protein kinase subunit gamma-1	37.363	6.96	111	102.7	86.4							0.925225		0.778378		0.841285
P83006	Platelet-activating factor acetylhydrolase 2, cytoplasmic	43.464	6.7	102.4	114.9	82.7							1.12207		0.807617		0.719756
Q5FVH0	Complement C1q tumor necrosis factor-related protein 5	25.319	6.68							163.5	78.3	58.2	0.478899		0.355963		0.743295
P15800	Laminin subunit beta-2	196.347	6.79	98.4	118.7	82.9				110.2	98.9	90.9	1.04314	0.741165	0.833174	0.15162	0.798713	0.238507
P14841	Cystatin-C	15.427	9.22	136.3	83.4	80.3	91.7	101.3	107				0.810088	0.5021	0.821491	0.53096	1.01408	0.943823
D4AD35	AP complex subunit beta	82.637	6.19	175.5	73.9	50.7							0.421083		0.288889		0.686062
Q5M7A4	Ubiquitin-like modifier-activating enzyme 5	44.866	4.96							121.1	104.7	74.2	0.864575		0.612717		0.708692
P42930	Heat shock protein beta-1	22.879	6.55	98.4	103.8	97.8	68.9	76.7	154.3	114.2	96.2	89.6	0.982948	0.923915	1.21385	0.462068	1.23491	0.404662
P24050	40S ribosomal protein S5	22.864	9.64	153.9	88	58.1	99.5	93.5	107				0.716259	0.41065	0.651539	0.35195	0.909642	0.794134
Q9ESN0	Protein Niban	103.401	4.7	107.1	92	100.9							0.85901		0.94211		1.09674
Q4G061	Eukaryotic translation initiation factor 3 subunit B	90.854	5.08
P07756	Carbamoyl-phosphate synthase [ammonia], mitochondrial	164.476	6.77	158.1	71.9	70	194.9	61.1	43.9	163.5	72.6	63.9	0.398064	0.00723178	0.34424	0.00206899	0.864786	0.369442
P25093	Fumarylacetoacetase	45.946	7.17	127.2	89.3	83.4							0.702044		0.65566		0.933931
P63074	Eukaryotic translation initiation factor 4E	25.037	6.15							87.4	145.2	67.4	1.66133		0.771167		0.464187
Q4KM73	UMP-CMP kinase	22.155	5.83	95.1	90	114.9	99	95.4	105.6	90.7	114.8	94.5	1.05407	0.572628	1.10604	0.223844	1.0493	0.634649
D3Z9K4	Protein Plekho2	53.974	5.2	87.6	77.9	134.5				89	117	94	1.10362	0.72132	1.29388	0.421656	1.1724	0.611232
A0A0G2JYX2	RAT_ Uncharacterized protein	12.854	8.15	112.4	106.9	80.7				99.4	105.5	95.2	1.00283	0.970678	0.8305	0.208075	0.828154	0.23806
F1LMM4	Protein Pkdcc	33.23	5.47	86.9	110.4	102.7	92.3	108.9	98.8	101.7	108.3	89.9	1.16625	0.0664144	1.03738	0.576043	0.889499	0.0822857
D3ZJ01	Protein RGD1307235	134.566	5.3	100.1	125.1	74.8							1.24975		0.747253		0.597922
P97852	Peroxisomal multifunctional enzyme type 2	79.378	8.57	107.9	103.5	88.7	140.5	84.1	75.4	89.9	126.8	83.3	0.929353	0.701269	0.731304	0.170843	0.786896	0.205582
M0R6I2	RAT_ Uncharacterized protein	13.838	5.41	109.2	109.1	81.7	115.7	99.9	84.4				0.929302	0.306227	0.73855	0.0409429	0.794737	0.112296
B2RYL4	Armc6 protein	50.615	6.21	76.9	162.3	60.8							2.11053		0.790637		0.374615
P11884	Aldehyde dehydrogenase, mitochondrial	56.453	7.05	169.7	73.7	56.6	171.2	73.3	55.6				0.431211	0.00266257	0.329129	0.000184997	0.763265	0.00728618
D4A5T6	Protein Arhgap6	82.16	6.37	103.9	102.4	93.7							0.985563		0.901829		0.915039
A0A0G2KB61	Protein Ppp1r13b	118.68	6.62	93.8	115.3	90.9							1.22921		0.969083		0.788378
A0A0G2K3Z9	RAT_ Uncharacterized protein	22.15	8.4	113.4	95.4	91.3	110.2	81.3	108.6	87.7	114.2	98.1	0.934468	0.616015	0.957276	0.670223	1.02441	0.840118
Q99ML5	Prenylcysteine oxidase	56.252	7.09	83.8	117.7	98.5							1.40453		1.17542		0.836873
D3ZHA1	Protein B3gnt1	47.44	7.27	82.1	119.1	98.8				97.5	105.2	97.2	1.24889	0.165312	1.09131	0.478743	0.87383	0.287265
B2RYC9	Glucosylceramidase	57.455	7.39	90.5	123.1	86.3	102.7	101.3	96	95.3	108.5	96.2	1.1539	0.133227	0.965338	0.527777	0.836588	0.0869834
C0KUC6	LIM and senescent cell antigen-like domains 1 isoform E	44.352	7.84	109.6	104.4	86							0.952555		0.784672		0.823755
Q62740	Secreted phosphoprotein 24	23.155	8.09	92.5	98.9	108.6	93.4	105.3	101.3	105.3	102.2	92.5	1.0522	0.349945	1.03846	0.581103	0.986945	0.809626
A0A0G2K6F2	Protein Csmd2	373.183	6.23	179.9	59	61.1	116.2	84.7	99.1	105.2	95.4	99.4	0.595814	0.131468	0.646898	0.170214	1.08574	0.703637
D3ZN06	CD248 antigen, endosialin (Predicted)	81.775	5.78	82.4	120.9	96.6	94.8	108.1	97.1	118.3	93	88.7	1.08968	0.54409	0.955668	0.722736	0.877019	0.238241
P62193	26S protease regulatory subunit 4	49.154	6.21	109.9	99.5	90.6				85.5	117.6	96.9	1.11105	0.55453	0.95957	0.801746	0.863657	0.329718
G3V6K6	Receptor protein-tyrosine kinase	134.809	7.03	146.1	90.3	63.6							0.61807		0.435318		0.704319
F1M403	Protein Ube2o	125.197	4.98	76.4	129.4	94.2							1.69372		1.23298		0.727975
P26342	Transforming growth factor beta receptor type 3	94.043	6.13				99.9	110.2	89.9	101	98.9	100.1	1.04082	0.599963	0.945744	0.477542	0.908656	0.337456
A0A0G2K9C0	Protein Vasp	39.554	8.37	106.6	106.7	86.7				96.1	103.6	100.3	1.03749	0.59924	0.922546	0.462553	0.889206	0.325778
Q6EV76	Alpha-(1,6)-fucosyltransferase	66.443	7.52
Q5I0G4	Glycine--tRNA ligase (Fragment)	71.984	6.07	107.1	100	92.9				81	128.6	90.4	1.21531	0.406127	0.974482	0.884316	0.801837	0.356913
Q99PD6	Transforming growth factor beta-1-induced transcript 1 protein	50.09	6.92	124.8	92.7	82.4							0.742788		0.660256		0.888889
B5DFI3	Adaptor protein complex AP-1, sigma 1 (Predicted), isoform CRA_b	18.721	5.73	113.8	110.2	76				99.6	128.3	72.2	1.11762	0.394612	0.69447	0.117483	0.621384	0.113759
O70593	Small glutamine-rich tetratricopeptide repeat-containing protein alpha	34.136	5.12	113.9	101.5	84.6				89.9	117.6	92.6	1.07507	0.655966	0.86948	0.457819	0.808763	0.189383
D3ZVD8	Protein Hdac6	125.798	5.86	134.3	102.4	63.3							0.762472		0.471333		0.618164
Q63691	Monocyte differentiation antigen CD14	40.029	5.52	89.4	115.2	95.4	86	118.1	95.8				1.3301	0.00648283	1.09008	0.13082	0.819546	0.0402433
Q63798	Proteasome activator complex subunit 2	26.84	5.72	102	101.5	96.5				90.2	118.2	91.5	1.14308	0.323199	0.978148	0.786734	0.855712	0.290343
A0A0G2K9L2	Protein Tom1l2	57.911	4.82	119.4	92.8	87.9							0.777219		0.736181		0.947198
F1M775	Protein Diaph1	140.32	5.54	120.1	90.2	89.7							0.751041		0.746878		0.994457
D3ZAP9	Glycerol-3-phosphate dehydrogenase [NAD(+)]	38.042	7.01	100.2	111.8	88				95.1	118.6	86.3	1.17972	0.0612494	0.892473	0.123916	0.75651	0.0627856
O35264	Platelet-activating factor acetylhydrolase IB subunit beta	25.565	5.92	119.9	98.2	81.8				156.4	83.9	59.6	0.659066	0.202174	0.511763	0.111049	0.776496	0.2832
B2RZB5	Chromatin modifying protein 2A	25.118	5.97	106.7	103.6	89.8							0.970947		0.841612		0.866795
P70618	Mitogen-activated protein kinase 14	41.295	5.88	118.1	90.6	91.3							0.767146		0.773074		1.00773
A0A096MJ38	Protein Ifit1lb	55.093	6.54	93.8	122.2	83.9	91.4	123.9	84.7				1.32883	0.00375131	0.910367	0.067209	0.685087	0.0036704
P62832	60S ribosomal protein L23	14.856	10.51	159.1	100	40.9							0.628536		0.257071		0.409
O70210	Chondroadherin	40.378	9.41
Q62771	Signal transducer and activator of transcription 5A	90.776	6.39				103.6	102.9	93.4				0.993243		0.901544		0.907677
Q99MZ8	LIM and SH3 domain protein 1	29.951	7.05	98.1	113	88.9				92.6	127.5	79.9	1.26114	0.146514	0.88516	0.199366	0.701871	0.0706456
Q4JEI3	Defensin alpha 11	11.342	6.49
P15083	Polymeric immunoglobulin receptor	84.745	5.2				88.7	123.6	87.7	93.3	99.3	107.5	1.22473	0.333835	1.07253	0.62459	0.875729	0.47333
D3ZKG7	Inositol polyphosphate-5-phosphatase F (Predicted), isoform CRA_c	127.181	6.98	103.4	95.9	100.7	105.5	94.6	99.8	107.6	84.9	107.5	0.870142	0.0462097	0.973144	0.375029	1.11837	0.0694625
P54759	Ephrin type-A receptor 7	111.881	5.8	109.2	98.2	92.6							0.899267		0.847985		0.942974
D4A499	Protein Pinlyp	22.606	8.24	101.9	120	78.1							1.17763		0.766438		0.650833
Q5XIB0	Interferon regulatory factor 3	47.249	5.38
Q6IFV1	Keratin, type I cytoskeletal 14	52.651	5.16				71.2	71.4	157.4	89.4	107.3	103.4	1.1127	0.709911	1.62391	0.293162	1.45943	0.348807
F1M8F5	Protein LOC100909605	46.328	7.8				93.7	102.4	103.9				1.09285		1.10886		1.01465
A0A0G2K290	RAT_ Uncharacterized protein	13.896	8.16				97.7	105.8	96.6				1.08291		0.988741		0.913043
A0A0G2JUG1	Protein Gm5414	57.424	8.35				57.3	71.1	171.7				1.24084		2.99651		2.41491
Q6IFU9	Protein Krt16	50.746	5.12				77.8	71.6	150.7				0.920308		1.93702		2.10475
G3V9A3	Protein Sfn	27.73	4.78				71.6	71.6	156.8				1		2.18994		2.18994
P22789	Alcohol sulfotransferase A	33.23	7.83				163.4	85.8	50.8				0.525092		0.310894		0.592075
P55063	Heat shock 70 kDa protein 1-like	70.505	6.24				101.3	78.3	120.4				0.772952		1.18855		1.53768
Q68FU3	Electron transfer flavoprotein subunit beta	27.67	7.75				168.7	73.7	57.6				0.43687		0.341434		0.781547
P15709	Bile salt sulfotransferase	33.169	8.4				149.2	88.2	62.7	95.4	130.2	74.5	0.892886	0.739951	0.560916	0.284397	0.628205	0.287087
P61751	ADP-ribosylation factor 4	20.384	7.14
Q3B7V5	Protein Rab2b	24.07	6.79				102.2	95.4	102.4	92.1	111.9	96	1.06691	0.582952	1.0211	0.769507	0.957067	0.687195
Q02253	Methylmalonate-semialdehyde dehydrogenase [acylating], mitochondrial	57.771	8.22				166.2	77.5	56.4				0.466306		0.33935		0.727742
M0RAU4	RAT_ Uncharacterized protein	47.485	6.47				84.6	79.9	135.5				0.944444		1.60165		1.69587
A0A0G2JW41	RAT_ Uncharacterized protein	13.022	7.08				88.4	99.7	111.9	96.6	117	86.4	1.17135	0.286143	1.07189	0.694876	0.91509	0.618138
A0A0G2K1E1	Protein RT1-A1	42.882	5.44				124.1	97.9	78	107.7	98.2	94.2	0.845988	0.274056	0.742882	0.12269	0.878123	0.379159
Q5ZQU0	Sushi, nidogen and EGF-like domain-containing protein 1	151.301	6.51				106.4	120.6	73				1.13346		0.68609		0.605307
F1LMV6	Protein Dsp	332.187	6.83				69.7	74.3	156.1				1.066		2.2396		2.10094
Q920A6	Retinoid-inducible serine carboxypeptidase	51.142	5.53				107.9	106.7	85.4	92.1	109	98.9	1.0785	0.499989	0.9215	0.530481	0.854427	0.250761
P04176	Phenylalanine-4-hydroxylase	51.789	6.1				145.1	95.8	59.1	76.5	143	80.5	1.07762	0.857601	0.629964	0.433171	0.58459	0.24771
Q6AY07	Fructose-bisphosphate aldolase	39.467	7.42				74.9	100.6	124.5				1.34312		1.66222		1.23757
Q63276	Bile acid-CoA:amino acid N-acyltransferase	46.435	7.42				152.3	92.3	55.4				0.606041		0.363756		0.600217
Q6P0K8	Junction plakoglobin	81.749	6.14				90.4	100.7	108.9				1.11394		1.20465		1.08143
P30835	ATP-dependent 6-phosphofructokinase, liver type	85.284	7.4				130.6	100.8	68.6				0.771822		0.525268		0.680556
D3ZXI3	Protein Notum	56.513	7.23				97.2	115.2	87.6	110.3	103.5	86.3	1.05398	0.589678	0.838072	0.233826	0.795153	0.158875
Q07936	Annexin A2	38.654	7.69				77.1	63.2	159.7				0.819715		2.07134		2.5269
Q63797	Proteasome activator complex subunit 1	28.559	6.02				99.9	103.3	96.8				1.03403		0.968969		0.937076
Q62713	RAT_ Neutrophil antibiotic peptide NP-3A	9.335	7.65				78.2	142.2	79.6	90.1	111.7	98.2	1.50862	0.183922	1.05645	0.715294	0.700276	0.192928
M0R936	Uncharacterized protein	15.427	6.35				91.9	117.8	90.4				1.28183		0.983678		0.767402
Q9Z0V6	Thioredoxin-dependent peroxide reductase, mitochondrial	28.277	7.55
D3ZXY4	Protein Aldh8a1	53.464	7.34				130.2	100.5	69.3	83.4	138.5	78.1	1.11891	0.71599	0.690075	0.385745	0.616736	0.236534
P15650	Long-chain specific acyl-CoA dehydrogenase, mitochondrial	47.842	7.74				162.6	73	64.4				0.448954		0.396064		0.882192
Q91ZN1	Coronin-1A	51.033	6.48				101	114.2	84.8				1.13069		0.839604		0.742557
O70417	Prolactin-inducible protein homolog	16.428	4.75				95.7	116.1	88.2				1.21317		0.92163		0.75969
P10716	C-type lectin domain family 4 member F	61.066	6.92
A0A0G2K470	Protein Itga2	128.758	5.2				111.4	103.6	85.1	108.6	94.7	96.6	0.901364	0.22445	0.825909	0.169307	0.916288	0.378157
M0R4B9	Protein RGD1565252	12.708	6.47				96.3	107.3	96.3				1.11423		1		0.897484
A0A0G2K6E0	Protein Rhoc	23.893	6.3				100.6	112.4	87				1.1173		0.864811		0.774021
Q6AXS4	Renin receptor	39.057	5.54				86.1	93.7	120.2				1.08827		1.39605		1.28282
B0BNK1	Protein Rab5c	23.411	8.41				100.3	99.5	100.2	100.1	102.6	97.2	1.00848	0.68062	0.98503	0.499538	0.976744	0.389817
P57113	Maleylacetoacetate isomerase	23.946	7.77				182	74.5	43.5				0.409341		0.239011		0.583893
P31977	Ezrin	69.348	6.1
F1LT78	Protein Antxr2	53.239	7.8				98.7	100	101.3				1.01317		1.02634		1.013
D3Z8I7	Protein Gstt3	23.366	9.09				117.4	107.3	75.3				0.913969		0.641397		0.701771
D3ZXP3	Histone H2A	15.105	10.74				77.7	81.5	140.8	79.4	114.5	106.1	1.24761	0.447499	1.57161	0.234043	1.25969	0.399416
A0A0G2JX25	Guanosine monophosphate reductase 2	38.023	7.44				104	96	100				0.923077		0.961538		1.04167
P14925	Peptidyl-glycine alpha-amidating monooxygenase	108.606	6.18				97.4	108.9	93.7	97.1	95.2	107.7	1.04936	0.610869	1.03548	0.708479	0.986771	0.902998
Q8CFN2	Cell division control protein 42 homolog	21.245	6.55				111.4	90	98.6				0.807899		0.885099		1.09556
A0A0G2K8K8	Protein LOC100361706	13.446	6.51				102.6	106.9	90.6				1.04191		0.883041		0.847521
A0JN30	Canopy 2 homolog (Zebrafish)	20.696	5.14				104.9	97.7	97.4	94	121.5	84.5	1.10206	0.547368	0.91453	0.422627	0.829836	0.334529
Q64604	Receptor-type tyrosine-protein phosphatase F	211.36	6.68				105.1	91.3	103.5				0.868696		0.984776		1.13363
P16638	ATP-citrate synthase	120.559	7.34				115	100.3	84.7	95.8	122.9	81.3	1.05882	0.717393	0.787476	0.249433	0.743728	0.233216
B5DF60	Eukaryotic translation initiation factor 1A, Y-linked	16.45	5.24				106.1	102.5	91.5				0.96607		0.862394		0.892683
D3ZKH0	Protein RT1-CE16	39.12	6.55				105.1	117.8	77.1				1.12084		0.733587		0.654499
P07150	Annexin A1	38.805	7.34				76.3	101.6	122.1				1.33159		1.60026		1.20177
Q9JI85	Nucleobindin-2	50.059	5.11				112.1	91.2	96.7				0.813559		0.862623		1.06031
B2RZ72	Actin related protein 2/3 complex, subunit 4 (Predicted), isoform CRA_a	19.654	8.43				84.5	89	126.5				1.05325		1.49704		1.42135
F1LV21	Protein Ubash3b	71.468	6.81				113.6	106.4	79.9				0.93662		0.703345		0.75094
O09171	Betaine--homocysteine S-methyltransferase 1	44.948	7.91				140.1	108.3	51.6				0.773019		0.368308		0.476454
D3ZPR0	Chromosome segregation 1-like (S. cerevisiae) (Predicted)	110.144	5.77				125	87.3	87.7				0.6984		0.7016		1.00458
D3ZJ08	Histone H3	15.379	11.27				59.4	72.4	168.2				1.21886		2.83165		2.3232
P55053	Fatty acid-binding protein, epidermal	15.05	7.18				68.6	82.1	149.4				1.19679		2.17784		1.81973
D3ZTE7	Protein Adamts2	130.36	7.28				106.7	104.6	88.7				0.980319		0.831303		0.847992
M0RA08	Perilipin	47.314	5.72				109	108	83				0.990826		0.761468		0.768519
P07871	3-ketoacyl-CoA thiolase B, peroxisomal	43.793	8.22				138.4	88.6	73.1				0.640173		0.528179		0.825056
Q6AYR1	Protein Tfg	43.069	5.1				97.2	102.2	100.7	95.1	110.2	94.7	1.10452	0.223643	1.01612	0.697894	0.919962	0.240869
P48679	Prelamin-A/C	74.279	6.98				99.3	97.8	102.9				0.984894		1.03625		1.05215
Q66H80	Coatomer subunit delta	57.163	6.21				105.1	78.6	116.3				0.747859		1.10657		1.47964
D4A133	Protein Atp6v1a	68.222	5.58				93.3	98.9	107.7	90.1	105.1	104.8	1.11232	0.136693	1.15867	0.0218539	1.04167	0.381273
D3ZS19	Protein A2ml1	162.672	5.68				83.6	121.3	95.1				1.45096		1.13756		0.784007
Q9WVT0	Adhesion G protein-coupled receptor F5	149.35	6.87				99.7	118.6	81.7	106.1	100.3	93.6	1.06365	0.602942	0.851798	0.189839	0.800822	0.204393
P04642	L-lactate dehydrogenase A chain	36.427	8.27				84.6	80	135.4				0.945626		1.60047		1.6925
D3ZWC1	Protein LOC100362150	12.295	7.9				90.5	122.8	86.7	105.8	106	88.2	1.16556	0.289921	0.890983	0.393415	0.764423	0.189925
P17988	Sulfotransferase 1A1	33.884	6.86				184.4	80.3	35.3				0.435466		0.191432		0.439601
F1LXA9	Protein Plekha2	47.217	8.82				108.9	100.7	90.4				0.924702		0.830119		0.897716
A0A0G2JXI9	Protein Hist1h2bo	15.469	10.24				64.7	70.5	164.8	87.2	110.6	102.1	1.19223	0.605199	1.75708	0.294519	1.47377	0.385483
P83868	Prostaglandin E synthase 3	18.709	4.55				93.3	97.5	109.2				1.04502		1.17042		1.12
P45953	Very long-chain specific acyl-CoA dehydrogenase, mitochondrial	70.705	8.9				119.4	87.8	92.8				0.735343		0.777219		1.05695
A0A0G2K719	Protein Ddx3x	73.1	7.18				103.4	96	100.5				0.928433		0.971954		1.04688
O88959	Inhibin beta E chain	38.874	9.23				105.7	108	86.3	99.8	105.4	94.8	1.03844	0.389997	0.881265	0.157593	0.848641	0.139519
G3V7G9	Eukaryotic translation initiation factor 3 subunit L	45.053	9.03				111.2	97.7	91.1				0.878597		0.819245		0.932446
O35353	Guanine nucleotide-binding protein subunit beta-4	37.339	6.16							100	118.1	82	1.181		0.82		0.694327
P04073	Gastricsin	42.806	4.45				161.3	82.7	56				0.512709		0.347179		0.677146
F7F588	Protein Nmnat3	27.56	8.76				109.2	101	89.7				0.924908		0.821429		0.888119
Q9Z2Q1	Protein transport protein Sec31A	135.187	7.09				85.6	141	73.4				1.6472		0.857477		0.520567
Q63060	Glycerol kinase	57.44	5.66				111.7	115.7	72.6				1.03581		0.649955		0.627485
P52631	Signal transducer and activator of transcription 3	87.983	6.3				100.8	98.6	100.5				0.978175		0.997024		1.01927
P86411	Ral GTPase-activating protein subunit alpha-2	210.2	6.21				100.4	106	93.6	167.4	67.7	64.9	0.648618	0.373071	0.59186	0.325001	0.912493	0.782962
B5DEY8	Protein Snx6	46.608	6.16
Q9JHL4	Drebrin-like protein	48.583	4.92
Q66HF8	Aldehyde dehydrogenase X, mitochondrial	57.588	7.06				146.7	81.1	72.2				0.552829		0.492161		0.890259
P01161	Natriuretic peptides A	16.545	7.3
M0R5H9	RAT_ Uncharacterized protein	34.457	9.55				105.8	110.1	84.1	99.1	97	103.9	1.01074	0.898837	0.917521	0.545897	0.907774	0.516453
Q4QR73	DnaJ (Hsp40) homolog, subfamily A, member 4	61.837	8.46
B1WBS4	Protein Vps26b	39.1	7.37				133.8	91.5	74.7				0.683857		0.558296		0.816393
A0JN29	Limb and neural patterns	42.143	9.25				100.6	92.9	106.5				0.923459		1.05865		1.14639
Q4QQS7	Protein Umps	52.345	6.48
Q9JMB5	Proteasomal ubiquitin receptor ADRM1	42.076	5.07
P27274	CD59 glycoprotein	13.781	8.48				101.6	106.4	92				1.04724		0.905512		0.864662
P50503	Hsc70-interacting protein	41.253	5.39				92.3	125.3	82.5				1.35753		0.893824		0.65842
P37285	Kinesin light chain 1	63.705	6.01				108.9	95.4	95.8	101.1	115.9	83.1	1.00619	0.960601	0.851905	0.19763	0.846664	0.332809
Q6MG88	G-protein-signaling modulator 3	17.481	5.85				117.7	92.4	89.8	102.3	117.2	80.5	0.952727	0.761488	0.774091	0.135525	0.8125	0.337559
P29598	Urokinase-type plasminogen activator	47.926	7.77				95.8	123.6	80.6				1.29019		0.841336		0.652104
P23514	Coatomer subunit beta	106.943	5.96							84.5	123.7	91.8	1.46391		1.08639		0.742118
Q5I0M2	Nicotinate-nucleotide pyrophosphorylase [carboxylating]	31.277	6.42				131.9	99.3	68.8				0.752843		0.521607		0.69285
P97840	Galectin-9	39.92	9.23				94.6	120.9	84.5				1.27801		0.893235		0.698925
D4ABV1	GTP binding protein 2, isoform CRA_a	65.701	8.05				148.3	81.6	70.1				0.550236		0.47269		0.859069
D3ZKG9	Clustered mitochondria protein homolog	151.07	6.02				144.1	90.2	65.7				0.625954		0.455933		0.728381
D4A917	Protein Ltbp4	174.406	5.34				97	105.3	97.7	88.5	109.4	102.1	1.15741	0.134125	1.07709	0.311287	0.930601	0.132148
A0A0G2K950	Protein Papss2	69.906	7.42				116.5	102.4	81.1				0.87897		0.696137		0.791992
D3ZHJ4	Protein Dok2	45.304	6.06				94.5	115.1	90.4				1.21799		0.956614		0.785404
Q6P6S9	Ectonucleoside triphosphate diphosphohydrolase 5	47.343	5.16				119.8	100.8	79.4				0.841402		0.662771		0.787698
M0R8H7	Protein Ifnar2	57.881	4.59
P16975	SPARC	34.274	4.89				112.6	114.7	72.7	89.9	82.3	127.8	0.97284	0.90346	0.990123	0.977547	1.01777	0.96232
P05197	Elongation factor 2	95.223	6.83				87.8	86.7	125.5	80.9	131.4	87.7	1.29283	0.465412	1.26378	0.444001	0.977533	0.941102
P50408	V-type proton ATPase subunit F	13.362	5.82
Q561Q9	Cathepsin W	41.871	8.85				87.7	102.7	109.6				1.17104		1.24971		1.06719
D3ZRB3	Protein LOC687609	23.586	8.43				96.2	102.7	101.1	77.2	121.3	101.5	1.29181	0.197417	1.1684	0.367147	0.904464	0.455446
Q5PQJ6	Pyrroline-5-carboxylate reductase 3	28.86	7.06				106.3	125.8	67.9	99.3	110.6	90.1	1.14981	0.25738	0.768482	0.256017	0.668359	0.115586
A0A0G2JUA5	Protein Ahnak	580.754	6.14							95.6	113.5	90.9	1.18724		0.950837		0.800881
P35572	Insulin-like growth factor-binding protein 6	24.178	8.02				99.7	112.1	88.2				1.12437		0.884654		0.786798
Q00438	Polypyrimidine tract-binding protein 1	59.317	9.1				99.8	114.7	85.5				1.1493		0.856713		0.745423
Q80YV8	Protein Cxcl12	13.543	10.29				152.1	75.3	72.6				0.495069		0.477318		0.964143
P34926	Microtubule-associated protein 1A	299.348	4.94				104.5	101.1	94.3	89	105.5	105.5	1.0677	0.549629	1.03256	0.775814	0.967086	0.653839
F1LPV0	Protein Nars	64.087	5.86				107.3	99.7	92.9	90.2	106.5	103.3	1.04405	0.703136	0.993418	0.955196	0.951503	0.516879
P13803	Electron transfer flavoprotein subunit alpha, mitochondrial	34.929	8.38				181	70.4	48.6				0.38895		0.268508		0.690341
A0A0G2K5E6	RAT_ Uncharacterized protein	12.804	9.88				86.5	101.9	111.6				1.17803		1.29017		1.09519
D3ZGN2	Copine 5 protein	65.565	5.77				84.7	105.5	109.8				1.24557		1.29634		1.04076
G3V7Q7	IQ motif containing GTPase activating protein 1 (Predicted), isoform CRA_b	188.714	6.43							94.6	109.8	95.6	1.16068		1.01057		0.870674
M0R6V0	RAT_ Uncharacterized protein	13.829	4.97
D3ZH39	Receptor protein-tyrosine kinase	115.463	6.14				97	106.7	96.3				1.1		0.992784		0.90253
Q4V7C7	Actin-related protein 3	47.327	5.88				93.6	89.3	117.1				0.95406		1.25107		1.31131
A0A0G2JT64	Protein Akr1b8	35.967	7.49				159.6	90.6	49.8				0.567669		0.31203		0.549669
Q8VBU2	Protein NDRG2	40.753	5.3				122.6	89.4	88				0.729201		0.717781		0.98434
A0A0G2JTU9	Protein Kdm5a	191.904	6.38				80.2	102.7	117.1				1.28055		1.4601		1.14021
Q6AXN4	Nucleoporin NDC1	75.664	8.69				59	167.3	73.8				2.83559		1.25085		0.441124
Q66HR2	Microtubule-associated protein RP/EB family member 1	29.985	5.22							90	129.1	80.9	1.43444		0.898889		0.626646
A0A0G2K8G2	Protein Acsm1	70.889	7.65				137	87.5	75.5				0.638686		0.551095		0.862857
P18163	Long-chain-fatty-acid--CoA ligase 1	78.128	6.99
D3ZUL3	Protein Col6a1	108.738	5.36				103.2	110.5	86.4				1.07074		0.837209		0.7819
F1M1C2	RAT_ Uncharacterized protein	29.567	10.2
D3ZBN0	Histone H1.5	22.635	10.96				58	56.5	185.5				0.974138		3.19828		3.28319
A0A0G2K735	Protein Uba7	109.846	5.69
P00173	Cytochrome b5	15.346	4.98				97.5	129.9	72.5				1.33231		0.74359		0.558122
P08541	UDP-glucuronosyltransferase 2B2	60.946	8.5				105.3	131.6	63.1				1.24976		0.59924		0.479483
D3ZPW1	Arrestin domain containing 2, isoform CRA_a	20.745	10.36				104.9	115.1	80				1.09724		0.762631		0.695048
P62628	Dynein light chain roadblock-type 1	10.983	7.25							90.1	130.7	79.2	1.45061		0.879023		0.605968
D3ZRL8	Protein Scml2	101.817	9.76				98.9	99.8	101.3				1.0091		1.02427		1.01503
M0R660	Glyceraldehyde-3-phosphate dehydrogenase	35.76	8.25							83.2	130.1	86.6	1.5637		1.04087		0.665642
Q6P762	Alpha-mannosidase	114.255	8.66							95.4	89.6	115	0.939203		1.20545		1.28348
Q80U96	Exportin-1	122.959	6.07							86.6	121.3	92.2	1.40069		1.06467		0.760099
P35284	Ras-related protein Rab-12	27.254	8.41
Q4KMA2	UV excision repair protein RAD23 homolog B	43.47	4.83							97.2	110.4	92.4	1.1358		0.950617		0.836957
Q9JI92	Syntenin-1	32.403	7.49							104.2	107	88.8	1.02687		0.852207		0.829907
Q6AYD5	G1 to S phase transition 1	68.708	5.21							85.9	122.6	91.4	1.42724		1.06403		0.745514
F1LQP9	Protein Tnpo1	101.202	4.96							92.5	117.4	90.1	1.26919		0.974054		0.767462
Q7TPK5	Ac2-067	27.952	4.36							83.9	129.2	86.9	1.53993		1.03576		0.672601
F7F469	Protein Igtp	157.036	6.24
A0A0G2KAH7	Protein Ext2	81.967	6.87							103.9	136.1	60	1.30991		0.577478		0.440852
F1LW26	RAT_ Uncharacterized protein	12.917	5.01							109	104.8	86.2	0.961468		0.790826		0.822519
A0A0G2JWX9	Chloride channel calcium activated 3 (Predicted)	99.764	5.9							97.7	96.2	106.1	0.984647		1.08598		1.10291
Q32Q05	Ubiquitin thioesterase OTU1	37.379	5.92							94.1	98.2	107.7	1.04357		1.14453		1.09674
Q4FZU4	ADAMTS-like protein 4	112.712	8.09							111.5	96.9	91.6	0.869058		0.821525		0.945304
D3ZQM9	RAT_ Uncharacterized protein	12.932	8.41							105.3	85.9	108.7	0.815764		1.03229		1.26542
P84092	AP-2 complex subunit mu	49.623	9.54							129.2	96.9	73.8	0.75		0.571207		0.76161
F1LPS6	Protein Ifit1	53.446	6.32
Q4V8E2	Proteasome (Prosome, macropain) 26S subunit, non-ATPase, 14	34.555	6.52							93	112.3	94.7	1.20753		1.01828		0.843277
P62775	Myotrophin	12.853	5.52
Q9EQV6	Tripeptidyl-peptidase 1	61.294	6.74
Q4V7E8	Leucine-rich repeat flightless-interacting protein 2	49.742	5.95							106	101.6	92.5	0.958491		0.872642		0.910433
Q5BJQ2	Protein FAM63A	52.696	4.96							108.7	113.2	78.1	1.0414		0.718491		0.689929
F1LX81	Protein Slfn5	101.069	6.65							98.3	101.1	100.6	1.02848		1.0234		0.995054
F1M280	Metalloendopeptidase	113.427	5.85							98.2	109.7	92.2	1.11711		0.9389		0.840474
Q64620	Serine/threonine-protein phosphatase 6 catalytic subunit	35.136	5.69							137.2	83.2	79.6	0.606414		0.580175		0.956731
D3ZLM5	NHL repeat containing 2 (Predicted)	78.513	5.49
A0A0G2K0K9	Protein Smoc2	51.092	8.32							105.5	100.2	94.3	0.949763		0.893839		0.941118
P24368	Peptidyl-prolyl cis-trans isomerase B	23.788	9.5							114.1	96.8	89.1	0.848379		0.780894		0.920455
D4A5H3	RAT_ Uncharacterized protein	16.817	4.28							93.2	133.8	73	1.43562		0.783262		0.54559
D4A9P0	Kinesin-like protein	150.485	6.86							103.4	99.5	97.2	0.962282		0.940039		0.976884
P27605	Hypoxanthine-guanine phosphoribosyltransferase	24.462	6.54							100.7	98.1	101.1	0.974181		1.00397		1.03058
A0A0G2K988	Protein Daam2	128.024	6.79							102.8	101.8	95.4	0.990272		0.928016		0.937132
P08426	Cationic trypsin-3	26.252	7.49							108.3	106.6	85.1	0.984303		0.78578		0.798311
A0A0G2JZA7	Protein Tmem2	153.857	7.8							95.3	140	64.7	1.46905		0.678909		0.462143
D3ZNQ6	Protein Ube2m	20.887	7.69							93.1	114.1	92.8	1.22556		0.996778		0.813322
P62994	Growth factor receptor-bound protein 2	25.19	6.32							90.8	123.9	85.3	1.36454		0.939427		0.688458
Q9JMA8	Exostoses (Multiple)-like 3, isoform CRA_a	104.377	6.51							103.4	100.9	95.7	0.975822		0.925532		0.948464
A0A0G2K2W0	Protein Ptprb	250.012	7.52							97.6	102.1	100.3	1.04611		1.02766		0.98237
B0LT89	Serine/threonine-protein kinase 24	47.96	5.43							95.9	124.4	79.7	1.29718		0.831074		0.640675
D3ZWC6	Protein Sntb1	58.256	8.31
D3ZCW6	Protein Pkdrej	240.363	8.91							97.5	96.5	106	0.989744		1.08718		1.09845
F1LQ12	Protein Vom2r46	92.951	7.58							91.3	104.5	104.2	1.14458		1.14129		0.997129
D3ZPP2	Protein Arl8a	21.376	7.77							95	108.5	96.6	1.14211		1.01684		0.890323
Q5U2S7	Proteasome (Prosome, macropain) 26S subunit, non-ATPase, 3	60.65	8.44							93.4	110.4	96.1	1.18201		1.02891		0.870471
F1LNH3	Procollagen, type VI, alpha 2, isoform CRA_a	109.591	6.61							95.3	113.4	91.3	1.18993		0.958027		0.805115
Q568Z6	IST1 homolog	39.917	5.44							120.8	78.7	100.5	0.65149		0.831954		1.277
Q6AY09	Heterogeneous nuclear ribonucleoprotein H2	49.262	6.3
D3ZPF0	Four and a half LIM domains 3 (Predicted)	31.746	6.05							83.5	127.6	88.9	1.52814		1.06467		0.696708
Q32PX7	Far upstream element-binding protein 1	67.155	7.61							93.4	103.3	103.3	1.106		1.106		1
Q4FZT9	26S proteasome non-ATPase regulatory subunit 2	100.124	5.2							100.5	94.8	104.7	0.943284		1.04179		1.10443
Q62638	Golgi apparatus protein 1	133.469	6.9							100.5	109.7	89.8	1.09154		0.893532		0.818596
F1LQM9	Protein Xpo7	124.102	6.4
Q5XIG6	N-acetylgalactosamine kinase	50.165	6.46
G3V8G2	Proteasome (Prosome, macropain) 26S subunit, non-ATPase, 5 (Predicted), isoform CRA_a	55.818	5.27							89.9	104.5	105.7	1.1624		1.17575		1.01148
Q9JMI9	Short transient receptor potential channel 3	95.621	6.92
D3ZV30	DNA-directed RNA polymerase	127.603	8.47
P48508	Glutamate--cysteine ligase regulatory subunit	30.529	5.52
P37397	Calponin-3	36.412	5.72							86.7	120.4	92.9	1.3887		1.07151		0.771595
B0BNG3	Lman2 protein	40.367	6.95							91.5	107.9	100.6	1.17923		1.09945		0.932345
P05964	Protein S100-A6	10.028	5.48							95.1	107.8	97.2	1.13354		1.02208		0.90167
Q6AY63	ADP-sugar pyrophosphatase	24.102	5.16							101.1	102.4	96.5	1.01286		0.9545		0.942383
Q5FVM5	Cyclic AMP-responsive element-binding protein 3-like protein 3	50.831	4.96
P86172	NmrA-like family domain-containing protein 1 (Fragments)	16.891	7.5
P28840	Neuroendocrine convertase 1	84.068	6.39
D3ZA12	Chromodomain-helicase-DNA-binding protein 6	303.258	6.29							105.6	96.2	98.2	0.910985		0.929924		1.02079
Q5M7T1	Probable cytosolic iron-sulfur protein assembly protein CIAO1	37.594	4.88							124	104.8	71.2	0.845161		0.574194		0.679389
Q920J4	Thioredoxin-like protein 1	32.229	4.96							106.9	110.3	82.9	1.03181		0.775491		0.751587
P09215	Protein kinase C delta type	77.47	7.83							96.3	126.9	76.7	1.31776		0.796469		0.604413
D3ZJF9	Protein Gla	47.543	5.72							106.4	100.7	92.9	0.946429		0.87312		0.922542
D3ZQ86	Protein Igdcc3	86.936	7.68							109.2	114.7	76.2	1.05037		0.697802		0.664342
Q68FP7	Glucokinase activity, related sequence 2	60.976	5.17							66	148.9	85.1	2.25606		1.28939		0.571525
P0C6B8	Sushi, von Willebrand factor type A, EGF and pentraxin domain-containing protein 1	387.101	5.54
D3ZWA8	Protein Appl1	75.355	5.68							117.6	100.8	81.6	0.857143		0.693878		0.809524
A0A0G2K6Y4	Protein Sgsm2	118.271	6.48							109	98.6	92.4	0.904587		0.847706		0.93712
F1LMH7	Protein Fap	87.66	6.58							106	99.2	94.9	0.935849		0.895283		0.956653
F1LWL5	Protein Gemin4	120.272	5.16							87.2	102.9	109.9	1.18005		1.26032		1.06803
D3ZK66	Protein LOC100365470	12.787	8.62							101.7	97.9	100.4	0.962635		0.987217		1.02554
Q01986	Dual specificity mitogen-activated protein kinase kinase 1	43.437	6.62							86.6	124.5	88.9	1.43764		1.02656		0.714056
D3ZN30	Protein Fam83g	90.176	6.3							93.4	88.4	118.2	0.946467		1.26552		1.3371
D3ZBV9	Protein Yeats2	148.613	9.06							83.1	139.2	77.7	1.67509		0.935018		0.55819
D4AA63	Protein Ubqln2	67.217	5.22							77.9	123	99.1	1.57895		1.27214		0.805691
D3ZF34	RAT_ Uncharacterized protein	59.656	9.5							91.8	99.2	109	1.08061		1.18736		1.09879
Q9JJ50	Hepatocyte growth factor-regulated tyrosine kinase substrate	86.192	6.25							144.1	86.3	69.6	0.59889		0.482998		0.806489
Q8CG09	Multidrug resistance-associated protein 1	171.383	7.3							91.6	95.2	113.2	1.0393		1.23581		1.18908
P46844	Biliverdin reductase A	33.545	6.13							91.3	125.4	83.2	1.37349		0.911281		0.663477
Q6AYG5	Ethylmalonyl-CoA decarboxylase	32.61	7.03							86.9	128.8	84.4	1.48216		0.971231		0.65528
A0A0G2JZ18	Protein Ptx4	52.988	8.6
Q63347	26S protease regulatory subunit 7	48.544	5.8							107.4	94.9	97.8	0.883613		0.910615		1.03056
Q7TP01	Bq135360	68.136	4.88
Q5QE78	Aldehyde oxidase 2	147.777	6.96							110.9	119.5	69.6	1.07755		0.627592		0.582427
Q5FVN3	Ccl9-like protein	13.093	9.07							122.8	86.3	90.9	0.702769		0.740228		1.0533
M0RDG7	Protein Crlf3	44.249	4.94							95	116.6	88.4	1.22737		0.930526		0.758148
F6T1W7	Protein Pold3	61.109	9.42							104.2	87.2	108.6	0.836852		1.04223		1.24541
Q02975	Zinc finger protein 354A	66.211	9.41							113.1	95.9	91	0.847922		0.804598		0.948905
A0A0G2K4W9	Protein Igkv4-92	12.886	8.88
F1LQQ5	Tyrosine-protein phosphatase non-receptor type	114.535	8.28							96.6	120.6	82.8	1.24845		0.857143		0.686567
Q00900	Human immunodeficiency virus type I enhancer-binding protein 2 homolog	267.259	6.95							91.2	102.7	106.1	1.1261		1.16338		1.03311
Q53UA7	Serine/threonine-protein kinase TAO3	105.408	7.34
